# Supplementary material for: Training opportunities of artificial intelligence (AI) in radiology: a systematic review
Source: Eur Radiol. 2021 Feb 15;31(8):6021–9. doi: 10.1007/s00330-020-07621-y (PMC8270863; doi:10.1007/s00330-020-07621-y)
Supplement: Supplementary file 2 — Database of the training programs is offered as an excel file (as a supplementary material) (XLSX 98 kb) [file 330_2020_7621_MOESM2_ESM.xlsx]

## Sheet: Blad1
	Affiliation		Training Program
		Aff. Type		NOTES	YEAR	STARTDATE	3 half-years	Context					Content			Topic					Audience				Instructors				Legitimization
								Offline	Online	Offline & Online	Price	Duration	PASSIVE		ACTIVE	Technology	Medical/Clinical Translation	Managerial/Implementation	Legal/Ethical/Social	Mangerial OR Social	Audience	Radiologists	Non-radiologists	Non-medical	Speakers	Medical background	Technical background	Other	Content: How do providing agents show that their content is important and relevant for the audience?	Offering Agents: How do the providing agents show that they and their instructors have a suitable position to offer training programs?	Formal recognition: How do programs show that they are formally recognized?	Accreditation	Acknowledgement: How does the training program show that their stakeholders have been satisfied?
URL Website													Theoretical	Application	Hands on
https://www.esor.org/cms/website.php?id=/en/programmes/foundation_course_Artificial-Intelligence-in-Radiology.htm	European School of Radiology	Professional Institutions	Foundation Course on Artificial Intelligence in Radiology.		2020	January 30	3	Offline			ESR members in training: early fee = 220EUR, late fee = 270EUR ESR members: early fee = 420EUR, late fee = 470EUR note: ESOR courses are only open to active ESR members	2 days	/ Deep learning in medical imaging: the basic concepts for radiologists / How to train AI: factors and limitations / Ethical aspects for the management of sensitive data / AI integration in a modern radiology department	/ to review the developing clinical applications of AI and radiomics / How does AI help in image triage? / how does AI help in post-processing and quantitative imaging?		/ Deep learning in medical imaging: the basic concepts for radiologists / How to train AI: factors and limitations	/ to review the developing clinical applications of AI and radiomics / How does AI help in image triage? / how does AI help in post-processing and quantitative imaging?	/ AI integration in a modern radiology department	/ to explore ethical aspects and new applications of AI in the modern radiological department / Ethical aspects for the management of sensitive data	Yes	/ practicing radiologists	Yes	No	No	/ Chairman of the 3rd Unit of Diagnostic Imaging / Professor of Medicine / Professor of Radiology	3	0	0	The AI Foundation Course is aimed at providing the basis of AI and radiomics to the practicing radiologist and to illustrate what will be the professional impact, on ethics, workflow and education + learning objectives	"With its wide range of activities ESOR additionally aims to raise standards in the field of scientific radiology, to extend and coordinate teaching resources worldwide and to help young radiologists to achieve the knowledge and skills to fulfil tomorrow’s requirements."	An application will be made to the European Accreditation Council for Continuing Medical Education (EACCME) for CME accreditation of all ESOR courses. The EACCME is an institution of the European Union of Medical Specialists (UEMS), European Accreditation is granted by the EACCME in order to allow participants to validate the credits obtained at ESOR events in their home European country	Potential	"I believe that this experience will significantly improve my everyday clinical and research practice" "This excellent program will help me to make a huge step forward in my professional career" "This stay has been one of the most satisfying and fruitful experiences of my career" "It was a wonderful opportunity to see and learn new imaging modalities"
	European Society of Radiology	Professional Institutions	Radiology fighting COVID-19: How artificial intelligence can help		2020	May	3		Online		Free	1 hour	/ How can AI help to battle COVID-19 / experts will discuss how artificial intelligence can be used to support radiologists in coping with the challenges of this pandemic / overview of the challenges, benefits and pitfalls in the development of AI algorithms in general / will present a European multicenter trial currently being set up together with his university’s spin-off company contextflow th…	/ how AI and radiomics can be tools for the detection and follow-up of COVID-19.			/ How can AI help to battle COVID-19 / experts will discuss how artificial intelligence can be used to support radiologists in coping with the challenges of this pandemic / will present a European multicenter trial currently being set up together with his university’s spin-off company contextflow that will help predict the course of COVID in patients / how AI and radiomics can be tools for the de…		/ overview of the challenges, benefits and pitfalls in the development of AI algorithms in general	Yes	/ radiologists	Yes	No	No	/ Professor of Radiologist at the Medical University of Vienna, / Biomedical engineer, founder & CEO of QUIBIM / Computational Imaging Research Lab, cofounder of ContextFloor	1	2	0	In our next episode of "ESR Connect - Radiology fighting COVID-19", European experts will discuss how artificial intelligence can be used to support radiologists in coping with the challenges of this pandemic.	"ESR Connect. Education and Entertainment at the highest level" "the European Society of Radiology (ESR) is an apolitical, non-profit organisation dedicated to strengthening and unifying European radiology. The mission of the European Society of Radiology is to serve the healthcare needs of the general public by supporting scientific research, education and training while constantly striving to i…	European Society of Radiology - ESR, is accredited by the European Accreditation Council for Continuing Medical Education (EACCME) to provide the following CME activity for medical specialists.	CME	Sponsored by Siemens Healthineers
https://www.myesr.org/article/2517	European Society of Radiology	Professional Institutions	Intelligence, Innovation, Imaging - The Perfect Vision of AI		2019	April 5th	1			Offline & Online	Free	2 days	/ General concepts of machine and deep learning will be explored / more information about the type and consistency of imaging data processed by AI tools will be unveiled	/ How the basic technical principles of AI are applied to diagnostic imaging and clinical applications / the main potential and emerging clinical applications of this technology will also be covered		/ General concepts of machine and deep learning will be explored / more information about the type and consistency of imaging data processed by AI tools will be unveiled	/ How the basic technical principles of AI are applied to diagnostic imaging and clinical applications / the main potential and emerging clinical applications of this technology will also be covered				/ Radiologists	Yes	No	No	/ Neuroradiologist / Radiologist 5x / Professor of Radiology 5x / / AI expert / Professor of Computational Imaging	11	2	0	The primary focuses of the course will be the basic technical principles of AI and how they are applied to diagnostic imaging and clinical applications The course, titled ‘Intelligence. Innovation. Imaging - The Perfect Vision of AI’ will take place in Barcelona on April 5-6, and is certain to be one of the European Society of Radiology’s (ESR) & European School of Radiology’s (ESOR) biggest high…	"ESR Connect. Education and Entertainment at the highest level" "the European Society of Radiology (ESR) is an apolitical, non-profit organisation dedicated to strengthening and unifying European radiology. The mission of the European Society of Radiology is to serve the healthcare needs of the general public by supporting scientific research, education and training while constantly striving to i…	European Society of Radiology - ESR, is accredited by the European Accreditation Council for Continuing Medical Education (EACCME) to provide the following CME activity for medical specialists. . The course will feature a keynote speech on ‘AI and Radiology’ by guest lecturer, Prof. Toby Walsh, a world-renowned expert in AI from the University of New South Wales in Sydney. A diverse range of othe…	CME	"Over 1200 registrations in the first 24 hours" The event follows a hugely successful European Congress of Radiology 2019, which saw a 6% growth in participation and broke the 30,000 attendee threshold for the first time ever, demonstrating the ESR’s leading role in radiology excellence and congress innovation. "The AI event is exclusively sponsored by Siemens Healthineers and will include an arr…
	European Society of Radiology	Professional Institutions	Artificial Intelligence: presented with new lecture formats		2019	February 2019	1			Offline & Online	350EUR	1,5 hours	1. To define the concept of AI and the underlying techniques that can be applied to radiology. 2. To learn the needs and resources involved in the generation of new machine learning solutions for radiology. 3. To understand how AI can be integrated as a clinical tool to assist radiologists in their daily practice. 1. To learn the concept of DL and how neural networks (NN) can extract patterns fro…			1. To define the concept of AI and the underlying techniques that can be applied to radiology. 1. To learn the concept of DL and how neural networks (NN) can extract patterns from images. 2. To understand how DL can extract information from big radiomics data through training/test process. 3. To learn how convolutional NN can automatically extract imaging features.	2. To learn the needs and resources involved in the generation of new machine learning solutions for radiology. 3. To understand how AI can be integrated as a clinical tool to assist radiologists in their daily practice.				The European Congress of Radiology will see not only radiologists taking part, but also delegates working in all allied sciences. There will be a number of educational and scientific sessions specifically dedicated to radiographers.	Yes	Yes	Yes	Wiro Niessen: Professor in Biomedical Image Analysis	0	1	0	Artificial Intelligence, machine learning, deep learning - terms that seem to be on everybody's mind. The ECR, known for its innovative drive, has again heeded the call for an extensice programme dedicated to the most recent research and achievements in these areas. International experts in the field will share their insights in a plethora of sessions deliverd throughout the congress + learning o…	"ESR Connect. Education and Entertainment at the highest level" "the European Society of Radiology (ESR) is an apolitical, non-profit organisation dedicated to strengthening and unifying European radiology. The mission of the European Society of Radiology is to serve the healthcare needs of the general public by supporting scientific research, education and training while constantly striving to i…	European Society of Radiology - ESR, is accredited by the European Accreditation Council for Continuing Medical Education (EACCME) to provide the following CME activity for medical specialists.	CME	Collaboration with the European School of Radiology
	European Society of Radiology	Professional Institutions	Artificial intelligence (AI): driven by radiologists		2019	February 27th	1			Offline & Online	350EUR	1,5 hours	1. To learn what can be expected from AI in radiology and to know the limitations of the technology. 2. To learn how AI technology can be integrated in the radiology workflow. 3. To learn how to make radiology knowledge available for AI training. 4. To learn how the introduction of AI in radiology will change the doctor-patient and radiologist-clinician relationship. 1. To know the challenges of …			3. To learn how to make radiology knowledge available for AI training. 1. To learn what can be expected from AI in radiology and to know the limitations of the technology 2. To know the advantages of machine learning technologies compared to traditional approaches. 3. To know the technical limitations of machine learning..	4. To learn how the introduction of AI in radiology will change the doctor-patient and radiologist-clinician relationship. 1. To learn how radiologists will use machine learning in clinical routine. 2. To learn how machine learning will change the role of the radiologist (doctors-patient relationship, relationship between radiologists and referring physicians). 3. To learn how radiologists can pr…	2. To learn how AI technology can be integrated in the radiology workflow. 1. To know the challenge: multitude of AI engines to be integrated in one workflow. 3. To learn how to organise radiologist‘s workflow when using AI. 4. To learn to manage radiology data to be used for machine learning. 1. To know the challenges of knowledge management in radiology.		Yes	Not only radiologists taking part, but also delegates working in all allied sciences. There will be a number of educational and scientific sessions specifically dedicated to radiographers.	Yes	Yes	Yes	Wiro Niessen: Professor in Biomedical Image Analysis Eliot Siegel: Professor and Vice Chair at the University of Maryland School of Medicine, Department of Diagnostic Radiology	1	1	0	Artificial Intelligence, machine learning, deep learning - terms that seem to be on everybody's mind. The ECR, known for its innovative drive, has again heeded the call for an extensice programme dedicated to the most recent research and achievements in these areas. International experts in the field will share their insights in a plethora of sessions deliverd throughout the congress + learning o…	"ESR Connect. Education and Entertainment at the highest level" "the European Society of Radiology (ESR) is an apolitical, non-profit organisation dedicated to strengthening and unifying European radiology. The mission of the European Society of Radiology is to serve the healthcare needs of the general public by supporting scientific research, education and training while constantly striving to i…	European Society of Radiology - ESR, is accredited by the European Accreditation Council for Continuing Medical Education (EACCME) to provide the following CME activity for medical specialists.	CME	Collaboration with the European School of Radiology
	European Society of Radiology	Professional Institutions	Artificial intelligence (AI): our future cannot be predicted, but we have to be		2019	February 28th	1			Offline & Online	350EUR	1,5 hours	. To learn about the basics of machine learning and deep learning, its current capabilities and limitations and its contribution to research and routine. 2. To understand the current state-of-the-art, where ML/DL techniques struggle and in which directions the major methodological and application advances are being made right now. 3. To appreciate the need for interdisciplinary research and consc…	1. To see specific examples of AI application in clinical radiology and research. 4. To become familiar with examples of how AI can be used in radiology		1. To get basic understanding of techniques of machine learning with a focus on deep learning techniques. 2. To understand supervised and unsupervised learning techniques. 3. To know current capabilities and limitations of deep learning methodology in the context of radiology 2. To understand which tasks ML/DL perform well, where the challenges are, where we can expect improvement and what the pr…	1. To understand machine learning, where current technology development is heading and how it is aligned with clinical needs. 1. To see specific examples of AI application in clinical radiology and research. 4. To become familiar with examples of how AI can be used in radiology	3. To learn what AI can add to the management of the radiology department. 2. To understand challenges, solutions and pitfalls in translating ML methodology to successful clinical implementation.		Yes	Not only radiologists taking part, but also delegates working in all allied sciences. There will be a number of educational and scientific sessions specifically dedicated to radiographers.	Yes	Yes	Yes	; B. Van Ginneken: Professor of Medical Image Analysis B. Stieltjes: VC of the Radiology Department doing research in computer science and physics in medical data scicence projects	2	1	0	Artificial Intelligence, machine learning, deep learning - terms that seem to be on everybody's mind. The ECR, known for its innovative drive, has again heeded the call for an extensice programme dedicated to the most recent research and achievements in these areas. International experts in the field will share their insights in a plethora of sessions deliverd throughout the congress + learning o…	"ESR Connect. Education and Entertainment at the highest level" "the European Society of Radiology (ESR) is an apolitical, non-profit organisation dedicated to strengthening and unifying European radiology. The mission of the European Society of Radiology is to serve the healthcare needs of the general public by supporting scientific research, education and training while constantly striving to i…	European Society of Radiology - ESR, is accredited by the European Accreditation Council for Continuing Medical Education (EACCME) to provide the following CME activity for medical specialists.	CME	Collaboration with the European School of Radiology
	European Society of Radiology	Professional Institutions	Artificial intelligence in hybrid imaging		2019	March 1st	1			Offline & Online	350EUR	1,5 hours	1. To get an overview about shallow and deep learning. 2. To appreciate supervised, unsupervised and reinforcement learning with examples. 3. To learn about Holomics: a holistic approach for precision medicine, concept and examples 1. To give an introduction to new concepts of Open Research Databases and Big-Data repository and their impact on development of new paradigm of data-driven patient ma…	3. To review of potential applications in molecular imaging and in support of multi-centric clinical trials.		1. To give an introduction to new concepts of Open Research Databases and Big-Data repository and their impact on development of new paradigm of data-driven patient management and personalised healthcare. 3. To learn about Holomics: a holistic approach for precision medicine, concept and examples 1. To get an overview about shallow and deep learning. 2. To appreciate supervised, unsupervised and …			2. To understand the underlying challenges and requirements as well as the ethical and legal framework that regulates the setup and usage of large collection of patient data for open research.	Yes	Not only radiologists taking part, but also delegates working in all allied sciences. There will be a number of educational and scientific sessions specifically dedicated to radiographers.	Yes	Yes	Yes	A. Leimgrube I. Buvat O. Ratib	2	2	0	Artificial Intelligence, machine learning, deep learning - terms that seem to be on everybody's mind. The ECR, known for its innovative drive, has again heeded the call for an extensice programme dedicated to the most recent research and achievements in these areas. International experts in the field will share their insights in a plethora of sessions deliverd throughout the congress + learning o…	"ESR Connect. Education and Entertainment at the highest level" "the European Society of Radiology (ESR) is an apolitical, non-profit organisation dedicated to strengthening and unifying European radiology. The mission of the European Society of Radiology is to serve the healthcare needs of the general public by supporting scientific research, education and training while constantly striving to i…	European Society of Radiology - ESR, is accredited by the European Accreditation Council for Continuing Medical Education (EACCME) to provide the following CME activity for medical specialists.	CME	Collaboration with the European School of Radiology
	European Society of Radiology	Professional Institutions	1: Basics of Machine Learning and Deep Learning for AI in Medicine		2019	February 28th	1		Online		ESR members: EUR9 Non-members: EUR19	45 minutes	/ To get basic understanding of techniques of machine learning with a focus on deep learning techniques. / To understand supervised and unsupervised learning techniques. / To know current capabilities and limitations of deep learning methodology in the context of radiology. / To understand how AI will impact the role and tasks of radiologists in the future. / To know what the beneficial direction…	/ To see specific examples of AI application in clinical radiology and research.		/ To get basic understanding of techniques of machine learning with a focus on deep learning techniques. / To understand supervised and unsupervised learning techniques.	/ To know current capabilities and limitations of deep learning methodology in the context of radiology. / To see specific examples of AI application in clinical radiology and research. / To understand how AI will impact the role and tasks of radiologists in the future.	/ To know what the beneficial directions are and how we can facilitate effective joint research at the interface of the involved communities. / To try to foresee what the emerging role of AI means for educating the next generation of radiologists.		Yes	/ practicing radiologists / physicians	Yes	Yes	No	/ Professor of Medical Image Analysis at Radboud University Medical Center and chairs the Diagnostic Image Analysis Group. He also works for Fraunhofer MEVIS in Bremen, Germany, and is a founder of Thirona, a company that develops software and provides services for medical image analysis.	1	1	0	This video intends to provide participants with a wider understanding of ML and DL theory and techniques and describe how AI is able to impact the radiologist's work, how it is integrated in their workflow and how their tasks might change + learning objectives	"ESR Connect. Education and Entertainment at the highest level" "the European Society of Radiology (ESR) is an apolitical, non-profit organisation dedicated to strengthening and unifying European radiology. The mission of the European Society of Radiology is to serve the healthcare needs of the general public by supporting scientific research, education and training while constantly striving to i…	European Society of Radiology - ESR, is accredited by the European Accreditation Council for Continuing Medical Education (EACCME) to provide the following CME activity for medical specialists.	CME	Not specified
	European Society of Radiology	Professional Institutions	2: Machine Learning in medical imaging going forward		2019	February 28th	1		Online		ESR members: EUR9 Non-members: EUR19	15 minutes	/ To understand machine learning, where current technology development is heading and how it is aligned with clinical needs. / To understand which tasks ML/DL perform well, where the challenges are, where we can expect improvement and what the prerequisites for this are.			/ To understand machine learning, where current technology development is heading and how it is aligned with clinical needs. / To understand which tasks ML/DL perform well, where the challenges are, where we can expect improvement and what the prerequisites for this are.		/ To learn what AI can add to the management of the radiology department.		Yes	/ practicing radiologists / Management	Yes	No	Yes	/ Computer Science and artificial intelligence laboratory, Massachusetts Institute of Technology	0	1	0	This video intends to describe how Machine Learning is improving the radiology domain + learning objectives	"ESR Connect. Education and Entertainment at the highest level" "the European Society of Radiology (ESR) is an apolitical, non-profit organisation dedicated to strengthening and unifying European radiology. The mission of the European Society of Radiology is to serve the healthcare needs of the general public by supporting scientific research, education and training while constantly striving to i…	European Society of Radiology - ESR, is accredited by the European Accreditation Council for Continuing Medical Education (EACCME) to provide the following CME activity for medical specialists.	CME	Not specified
	European Society of Radiology	Professional Institutions	3: How to integrate AI technology in radiology today		2019	February 27th	1		Online		ESR members: EUR9 Non-members: EUR19	1 hour	/ To learn to manage radiology data to be used for machine learning. / To understand challenges, solutions and pitfalls in translating ML methodology to successful clinical implementation.	/ To learn how to collect and annotate radiology data for machine learning. / To learn how to organise radiologist's workflow when using AI. / To see specific examples of AI application in clinical radiology and research.		/ To learn to manage radiology data to be used for machine learning. / To learn how to collect and annotate radiology data for machine learning. / To understand challenges, solutions and pitfalls in translating ML methodology to successful clinical implementation.	/ To see specific examples of AI application in clinical radiology and research.	/ To learn how to organise radiologist's workflow when using AI. / To learn what AI can add to the management of the radiology department.		Yes	/ practicing radiologists / Management	Yes	No	Yes	/ Professor of Medical Image Analysis at Erasmus MC & TU, Founder & Scientific Lead at Quantib BV	0	1	0	This video intends to provide the participants with ways of AI deployment, how to implement AI in your radiology workflow and where are the challenges of this implementation + learning objectives	"ESR Connect. Education and Entertainment at the highest level" "the European Society of Radiology (ESR) is an apolitical, non-profit organisation dedicated to strengthening and unifying European radiology. The mission of the European Society of Radiology is to serve the healthcare needs of the general public by supporting scientific research, education and training while constantly striving to i…	European Society of Radiology - ESR, is accredited by the European Accreditation Council for Continuing Medical Education (EACCME) to provide the following CME activity for medical specialists.	CME	Not specified
	European Society of Radiology	Professional Institutions	4: The impact of AI technologies in patient care: advantages and limitations		2019	February 27th	1		Online		ESR members: EUR9 Non-members: EUR19	30 minutes	/ To know the challenges of knowledge management in radiology. / To know the advantages of machine learning technologies compared to traditional approaches. / To know the technical limitations of machine learning.			/ To know the advantages of machine learning technologies compared to traditional approaches. / To know the technical limitations of machine learning.		/ To know the challenges of knowledge management in radiology.		Yes	/ practicing radiologists	Yes	No	No	/ Professor of Radiology at the University of Maryland School of Medicine, Adjunct Professor of Computer Science U of Maryland, Chief Imaging Services at VA Maryland Healthcare System	1	1	0	This video intends to describe both advantages, limitations, implications/challenges of AI technologies in health care + learning objectives	"ESR Connect. Education and Entertainment at the highest level" "the European Society of Radiology (ESR) is an apolitical, non-profit organisation dedicated to strengthening and unifying European radiology. The mission of the European Society of Radiology is to serve the healthcare needs of the general public by supporting scientific research, education and training while constantly striving to i…	European Society of Radiology - ESR, is accredited by the European Accreditation Council for Continuing Medical Education (EACCME) to provide the following CME activity for medical specialists.	CME	Not specified
	European Society of Radiology	Professional Institutions	5: How will the introduction of AI change the role of the…?		2019	February 27th	1		Online		ESR members: EUR9 Non-members: EUR19	30 minutes	/ To learn how machine learning will change the role of the radiologist (doctors-patient relationship, relationship between radiologists and referring physicians). / To learn how radiologists can prepare for machine learning.	/ To learn how radiologists will use machine learning in clinical routine.			/ To learn how radiologists will use machine learning in clinical routine. / To learn how machine learning will change the role of the radiologist (doctors-patient relationship, relationship between radiologists and referring physicians). / To learn how radiologists can prepare for machine learning.				/ practicing radiologists / physicians	Yes	Yes	No	/ Managing Director at Hardian Health. Experienced in NHS front-line healthcare, start-ups, machine learning/artificial intelligence, medical device regulatory affairs and digital health operations. I qualified as a consultant radiologist before entering academia at the ICR.	0	1	0	This video intends to elaborate on the change of a radiologist's role by highlighting its great impact + learning objectives	"ESR Connect. Education and Entertainment at the highest level" "the European Society of Radiology (ESR) is an apolitical, non-profit organisation dedicated to strengthening and unifying European radiology. The mission of the European Society of Radiology is to serve the healthcare needs of the general public by supporting scientific research, education and training while constantly striving to i…	European Society of Radiology - ESR, is accredited by the European Accreditation Council for Continuing Medical Education (EACCME) to provide the following CME activity for medical specialists.	CME	Not specified
	European Society of Radiology	Professional Institutions	1: The one where we classify breast cancer with MRI		2019	January 15th	1		Online		ESR members: EUR29 Non-members: EUR49	1 hour	/ we will explain to you, why diversity is crucial in the data set of an algorithm that automatically detect malignant breast lesion / what needs to be considered when annotating and validating data sets in the lab and clinically.			/ we will explain to you, why diversity is crucial in the data set of an algorithm that automatically detect malignant breast lesion	/ what needs to be considered when annotating and validating data sets in the lab and clinically.				/ Radiologists	Yes	No	No	/ Clinical Scientist / Diagnostical Radiologist / Researcher in Translational Neuroscience / PHD Researcher in Neuroradiology / Healthcare Intelligence Researcher / Machine Learning Engineer / Computer Vision Engineer	3	4	0	In this webinar we will explain to you, why diversity is crucial in the data set and what needs to be considered when annotating and validating data sets in the lab and clinically.	"ESR Connect. Education and Entertainment at the highest level" "the European Society of Radiology (ESR) is an apolitical, non-profit organisation dedicated to strengthening and unifying European radiology. The mission of the European Society of Radiology is to serve the healthcare needs of the general public by supporting scientific research, education and training while constantly striving to i…	European Society of Radiology - ESR, is accredited by the European Accreditation Council for Continuing Medical Education (EACCME) to provide the following CME activity for medical specialists.	CME	Not specified
	European Society of Radiology	Professional Institutions	2: The one where we tackle fibrosis		2019	January 15th	1		Online		ESR members: EUR29 Non-members: EUR49	40 minutes	/ To understand the difference between supervised and unsupervised learning / To appreciate the need for large-scale data sets from different sites and scanners / To understand how unsupervised algorithms can be validated			/ To understand the difference between supervised and unsupervised learning / To appreciate the need for large-scale data sets from different sites and scanners / To understand how unsupervised algorithms can be validated					/ Radiologists	Yes	No	No	/ Clinical Scientist / Diagnostical Radiologist / Researcher in Translational Neuroscience / PHD Researcher in Neuroradiology / Healthcare Intelligence Researcher / Machine Learning Engineer / Computer Vision Engineer	3	4	0	We will write an algorithm that detects the relevant type of fibrosis and explain the difference between supervised and unsupervised learning.	"ESR Connect. Education and Entertainment at the highest level" "the European Society of Radiology (ESR) is an apolitical, non-profit organisation dedicated to strengthening and unifying European radiology. The mission of the European Society of Radiology is to serve the healthcare needs of the general public by supporting scientific research, education and training while constantly striving to i…	European Society of Radiology - ESR, is accredited by the European Accreditation Council for Continuing Medical Education (EACCME) to provide the following CME activity for medical specialists.	CME	Not specified
	European Society of Radiology	Professional Institutions	3: The one where we make the connection		2019	January 15th	1		Online		ESR members: EUR29 Non-members: EUR49	40 minutes	/ Learning what peculiarities need to be considered pertaining to the continuous changes of the developing brain etc. / Establish a vocabulary that can be linked to the outcome of a data model	/ Applying AI to fetal MRI / Recognizing the patterns of fetal brain connectivity due to the use of AI		/ Learning what peculiarities need to be considered pertaining to the continuous changes of the developing brain etc. / Establish a vocabulary that can be linked to the outcome of a data model	/ Applying AI to fetal MRI / Recognizing the patterns of fetal brain connectivity due to the use of AI				/ Radiologists	Yes	No	No	/ Clinical Scientist / Diagnostical Radiologist / Researcher in Translational Neuroscience / PHD Researcher in Neuroradiology / Healthcare Intelligence Researcher / Machine Learning Engineer / Computer Vision Engineer	3	4	0	This webinar will learn how to recognize the patterns of fetal brain connectivity due to the use of AI	"ESR Connect. Education and Entertainment at the highest level" "the European Society of Radiology (ESR) is an apolitical, non-profit organisation dedicated to strengthening and unifying European radiology. The mission of the European Society of Radiology is to serve the healthcare needs of the general public by supporting scientific research, education and training while constantly striving to i…	European Society of Radiology - ESR, is accredited by the European Accreditation Council for Continuing Medical Education (EACCME) to provide the following CME activity for medical specialists.	CME	Not specified
	European Society of Radiology	Professional Institutions	4: The one with whole body MRI		2019	January 15th	1		Online		ESR members: EUR29 Non-members: EUR49	40 minutes		/ How can you apply AI in a way it identifies malignant lesions on whole body MRI?	/ We plan to use the large prospectively collected data from both STREAMLINE studies (STC and STL) together with the consensus reference data on confirmed sites of disease to train an ML algorithm to detect the primary and metastatic lesions.	/ We plan to use the large prospectively collected data from both STREAMLINE studies (STC and STL) together with the consensus reference data on confirmed sites of disease to train an ML algorithm to detect the primary and metastatic lesions.	/ How can you apply AI in a way it identifies malignant lesions on whole body MRI?				/ Radiologists	Yes	No	No	/ Clinical Scientist / Diagnostical Radiologist / Researcher in Translational Neuroscience / PHD Researcher in Neuroradiology / Healthcare Intelligence Researcher / Machine Learning Engineer / Computer Vision Engineer	3	4	0	We propose to write an algorithm that will automatically detect malignant lesions on whole body MRI. We plan to use the large prospectively collected data from both STREAMLINE studies (STC and STL) together with the consensus reference data on confirmed sites of disease to train an ML algorithm to detect the primary and metastatic lesions.	"ESR Connect. Education and Entertainment at the highest level" "the European Society of Radiology (ESR) is an apolitical, non-profit organisation dedicated to strengthening and unifying European radiology. The mission of the European Society of Radiology is to serve the healthcare needs of the general public by supporting scientific research, education and training while constantly striving to i…	European Society of Radiology - ESR, is accredited by the European Accreditation Council for Continuing Medical Education (EACCME) to provide the following CME activity for medical specialists.	CME	Not specified
https://www.rsna.org/en/educatioNot specifiedi-resources-and-training/webinars	Radiological Society of North America	Professional Institutions	Intro to AI and Machine Learning: Why All the Buzz?		2019	August 29th	2		Online		Member; $35 Non-member; $50	60 minutes	/ Understand the origins of artificial intelligence and machine learning / Assess the shortcomings of artificial intelligence that may limit its applicability	/ Apply the origins of artificial intelligence and machine learning to medical imaging		/ Understand the origins of artificial intelligence and machine learning / Assess the shortcomings of artificial intelligence that may limit its applicability	/ Apply the origins of artificial intelligence and machine learning to medical imaging				/ Radiologists from all practice settings in mind	Yes	No	No	/ Physician Scientist / Professor of radiology	2	0	0	Learning objectives listed	"RSNA makes it possible to build your knowledge with panel discussions and sessions led by top experts in medical imaging applications of artificial intelligence (AI)." "RSNA promotes excellence in patient care and health care delivery through education, research and technologic innovation."	/ The Radiological Society of North America (RSNA) is accredited by the Accreditation Council for Continuing Medical Education (ACCME) to provide continuing medical education for physicians. SA-CME credit is available	CME	Outstanding educator award Recognizes those who’ve committed over 15 years to radiologic education. Honored educator award Recognizes those who’ve created an array of educational resources in the past year.
	Radiological Society of North America	Professional Institutions	Current State and Future Perspectives of AI		2019	November 21st	1		Online		Member; $35 Non-member; $50	60 minutes	/ Describe how a realistic deep learning and artificial intelligence perspective can add value to radiology. / Describe the role and responsibility of various AI technology vendors that are working with radiologists on implementation. / practical implementation of deep learning/artificial intelligence offerings by existing radiology workflow and existing information technology infrastructure.	/ Analyze specific examples of AI that have been implemented into clinical practice and training.		/ Describe how a realistic deep learning and artificial intelligence perspective can add value to radiology	/ Analyze specific examples of AI that have been implemented into clinical practice and training. / Describe how a realistic deep learning and artificial intelligence perspective can add value to radiology	/ Describe the role and responsibility of various AI technology vendors that are working with radiologists on implementation. / practical implementation of deep learning/artificial intelligence offerings by existing radiology workflow and existing information technology infrastructure		Yes	/ Radiologists from all practice settings in mind	Yes	No	No	/ Professor of Radiology	1	0	0	Learning objectives listed	"RSNA makes it possible to build your knowledge with panel discussions and sessions led by top experts in medical imaging applications of artificial intelligence (AI)." "RSNA promotes excellence in patient care and health care delivery through education, research and technologic innovation."	/ The Radiological Society of North America (RSNA) is accredited by the Accreditation Council for Continuing Medical Education (ACCME) to provide continuing medical education for physicians. SA-CME credit is available	CME	Outstanding educator award Recognizes those who’ve committed over 15 years to radiologic education. Honored educator award Recognizes those who’ve created an array of educational resources in the past year.
	Radiological Society of North America	Professional Institutions	AI: An Ally or an Enemy? A roundtable discussion		2019	April 24th	1		Online		Member; $35 Non-member; $50	60 minutes	/ Describe the strengths and limitations of deep learning for detection and diagnosis in radiology / Explore how the implementation of AI in radiology over the next decade will significantly improve the quality, value and depth of radiology’s contribution to patient care and population health.				/ Describe the strengths and limitations of deep learning for detection and diagnosis in radiology / Explore how the implementation of AI in radiology over the next decade will significantly improve the quality, value and depth of radiology’s contribution to patient care and population health.				/ Radiologists from all practice settings in mind	Yes	No	No	/ Professor of Radiology	1	0	0	Learning objectives listed	"RSNA makes it possible to build your knowledge with panel discussions and sessions led by top experts in medical imaging applications of artificial intelligence (AI)." "RSNA promotes excellence in patient care and health care delivery through education, research and technologic innovation."	/ The Radiological Society of North America (RSNA) is accredited by the Accreditation Council for Continuing Medical Education (ACCME) to provide continuing medical education for physicians. SA-CME credit is available	CME	Outstanding educator award Recognizes those who’ve committed over 15 years to radiologic education. Honored educator award Recognizes those who’ve created an array of educational resources in the past year.
https://www.rsna.org/spotlight/ai-san-francisco/course-program	Radiological Society of North America	Professional Institutions	Radiology in the Age of AI		2019	May 31st	1		Online		Member; $35 Non-member; $50	2 days	/ Review the origins of AI and its application to medical imaging / Understand the basic tools and techniques for AI and machine learning and their pitfalls / Learn how non-computer scientists can read and understand an AI paper and evaluate the clinical applicability of AI algorithms	/ Demonstrate the role of AI throughout the image life cycle, including image creation, quality control, triage, detection, differential diagnosis and reporting / Assess the progress toward clinically useful AI systems	/ Gain practical skills to improve patient care in your practice to advance your practice	/ Understand the basic tools and techniques for AI and machine learning and their pitfalls / Gain practical skills to improve patient care in your practice to advance your practice / Learn how non-computer scientists can read and understand an AI paper and evaluate the clinical applicability of AI algorithms	/ Review the origins of AI and its application to medical imaging / Demonstrate the role of AI throughout the image life cycle, including image creation, quality control, triage, detection, differential diagnosis and reporting / Assess the progress toward clinically useful AI systems				/ Radiologists from all practice settings in mind	Yes	No	No	/ Medical Doctors & Radiologists / Professor of Radiology	3	0	0	Learning objectives listed	"RSNA makes it possible to build your knowledge with panel discussions and sessions led by top experts in medical imaging applications of artificial intelligence (AI)." "RSNA promotes excellence in patient care and health care delivery through education, research and technologic innovation." Build your knowledge with panel discussions and sessions led by top experts in medical imaging application…	/ The Radiological Society of North America (RSNA) is accredited by the Accreditation Council for Continuing Medical Education (ACCME) to provide continuing medical education for physicians.	?	Outstanding educator award Recognizes those who’ve committed over 15 years to radiologic education. Honored educator award Recognizes those who’ve created an array of educational resources in the past year.
	Radiological Society of North America	Professional Institutions	Demystifying Machine Learning and Artificial Intelligence for the Radiologist		2019	January 5th	1		Online		Member: free Non-member: $50	1,5 hours	/ Describe the practical introduction to machine learning and artificial intelligence including allaying fears of joblessness among radiologists / providing potential scenarios of what being a radiologist in the era of artificial intelligence might entail.	/ Describe cutting-edge examples of research and clinical applications of AI and machine learning in imaging / Discuss the future applications of machine learning and artificial intelligence.		/ Describe the practical introduction to machine learning and artificial intelligence including allaying fears of joblessness among radiologists	/ providing potential scenarios of what being a radiologist in the era of artificial intelligence might entail. / Describe cutting-edge examples of research and clinical applications of AI and machine learning in imaging / Discuss the future applications of machine learning and artificial intelligence.				/ Diagnostic Radiologists / other professionals interested in practice management-related topics	Yes	No	Yes	/ MD x 5	5	0	0	Learning objectives listed	"RSNA makes it possible to build your knowledge with panel discussions and sessions led by top experts in medical imaging applications of artificial intelligence (AI)." "RSNA promotes excellence in patient care and health care delivery through education, research and technologic innovation." Build your knowledge with panel discussions and sessions led by top experts in medical imaging application…	/ The Radiological Society of North America (RSNA) is accredited by the Accreditation Council for Continuing Medical Education (ACCME) to provide continuing medical education for physicians.	?	Outstanding educator award Recognizes those who’ve committed over 15 years to radiologic education. Honored educator award Recognizes those who’ve created an array of educational resources in the past year.
https://www.coursera.org/learNot specifiedi-for-medical-diagnosis	Coursera	Commercial	AI for Medical Diagnosis		2020	May 11	3		Online		Free	20 hours		/ This program will give you practical experience in applying cutting-edge machine learning techniques to concrete problems in modern medicine. / to give you insight into the nuances of applying AI to medical use cases.	/ you will create convolutional neural network image classification and segmentation models to make diagnoses of lung and brain disorders. / you will build risk models and survival estimators for heart disease using statistical methods and a random forest predictor to determine patient prognosis. / you will build a treatment effect predictor, apply model interpretation techniques and use natural …	/ you will create convolutional neural network image classification and segmentation models to make diagnoses of lung and brain disorders. / you will build risk models and survival estimators for heart disease using statistical methods and a random forest predictor to determine patient prognosis. / you will build a treatment effect predictor, apply model interpretation techniques and use natural …	/ This program will give you practical experience in applying cutting-edge machine learning techniques to concrete problems in modern medicine. / to give you insight into the nuances of applying AI to medical use cases.				/ radiologists / cardiologists / For AI practitioners with the skills and knowledge to tackle the biggest issues in modern medicine	Yes	Yes	Yes	/ AI instructor / AI researcher	0	2	0	/ "This program will give you practical experience in applying cutting-edge machine learning techniques to concrete problems in modern medicine" / "The demand for AI practitioners with the skills and knowledge to tackle the biggest issues in modern medicine is growing exponentially. Join us in this specialization and begin your journey toward building the future of healthcare." Earn a Certificate…	Coursera provides universal access to the world’s best education, partnering with top universities and organizations to offer courses online. "deeplearning.ai is Andrew Ng's new venture which amongst others, strives for providing comprehensive AI education beyond borders."	Coursera is accredited by leading universities and associated with many top firms.	Certification of completion	Out of 121 ratings: /"The programming assignments are pretty engaging and well built as it analyzes MRI and x-rays, the lectures are also short and precise. As the course doesn't require any medical background , if you have general knowledge of machine learning and programming in python, this may be a exciting course for you to explore, learn and apply some wonderful examples of medical diagnosis…
	Sitem Insel	Commercial	Artificial Intelligence Project		2019	September 9th	2			Offline & Online	9800 CHF	2 days		/ Participants will be able to take part in data collection processes as well as in the evaluation of large amounts of medical data by the use of Artificial Intelligence	/ The first module introduces data sets for a concrete AI project in Medical Imaging. It teaches participants on how to use tools to prepare imaging data for analysis with Artificial Intelligence. / participants will use different AI methods to analyze the data / Participants are working on an AI project of their own / By working on an AI project on their own, participants will know the fundament…	/ Participants will be able to take part in data collection processes as well as in the evaluation of large amounts of medical data by the use of Artificial Intelligence "/ The first module introduces data sets for a concrete AI project in Medical Imaging. It teaches participants on how to use tools to prepare imaging data for analysis with Artificial Intelligence. / participants will use differe…	/ The first module introduces data sets for a concrete AI project in Medical Imaging. It teaches participants on how to use tools to prepare imaging data for analysis with Artificial Intelligence. / participants will use different AI methods to analyze the data / Participants are working on an AI project of their own / By working on an AI project on their own, participants will know the fundament…				/ The program addresses MDs that are active in areas where image and video analysis are integral parts or that are interested in the application of artificial intelligence in medical imaging and diagnosis. / The course program was developed for medical professionals	Yes	Yes	No	/ Senior Researcher at the Support Centre for Advances Neuroimaging / Postdoctoral Researcher at the Support Centre for Advances Neuroimaging	2	0	0	The first module introduces data sets for a concrete AI project in Medical Imaging. It teaches participants on how to use tools to prepare imaging data for analysis with Artificial Intelligence A Certificate of Advanced Studies (CAS) in Artificial Intelligence in Medical Imaging is awarded by the University of Bern upon successful completion of the program..	/ "sitem-insel School aims to promote researchers and train specialists in the fields of translational medicine and biomedical entrepreneurship." / "they provide medical doctors (MDs) with the necessary skills to take a leading role in the AI-driven transformation of medicine." / "Translational Medicine addresses unmet medical needs. Therefore a global community of translational medicine professi…	The study program “Artificial Intelligence in Medical Imaging” is jointly organized with Inselspital, the Bern University Hospital. Faculty includes professionals from research and development, from industry, as well as medical practitioners		Not specified
	Sitem Insel	Commercial	Statistics and Programming		2019	September 9th	2			Offline & Online	9800 CHF	2 days	/ Know the relevant concepts from applied linear algebra / Know the relevant concepts from probability and statistics / Have a basic understanding of Python programming for the purpose of data analysis			/ Know the relevant concepts from applied linear algebra / Know the relevant concepts from probability and statistics / Have a basic understanding of Python programming for the purpose of data analysis					/ The program addresses MDs that are active in areas where image and video analysis are integral parts or that are interested in the application of artificial intelligence in medical imaging and diagnosis. / The course program was developed for medical professionals	Yes	Yes	No	/ Professor for Translational Medicine and Entrepreneurship / Senior Researcher at the Support Centre for Advances Neuroimaging / Postdoctoral Researcher at the Support Centre for Advances Neuroimaging / Head of Lab for Artificial Intelligence and Translational Theranostics	3	1	0	Module 2 is providing preliminary knowledge on statistics and programming necessary to tackle the following modules. Participants will acquire basics in Python programming that are relevant for data analysis. A Certificate of Advanced Studies (CAS) in Artificial Intelligence in Medical Imaging is awarded by the University of Bern upon successful completion of the program.	/ "sitem-insel School aims to promote researchers and train specialists in the fields of translational medicine and biomedical entrepreneurship." / "they provide medical doctors (MDs) with the necessary skills to take a leading role in the AI-driven transformation of medicine." / "Translational Medicine addresses unmet medical needs. Therefore a global community of translational medicine professi…	The study program “Artificial Intelligence in Medical Imaging” is jointly organized with Inselspital, the Bern University Hospital. Faculty includes professionals from research and development, from industry, as well as medical practitioners		Not specified
	Sitem Insel	Commercial	Fundamentals in AI		2019	September 9th	2			Offline & Online	9800 CHF	2 days	/ Basic understanding of different learning problems / Understand that learning an AI model corresponds to solving an optimization problem / Understanding of mathematical concepts behind the basic building blocks of a neural network and other AI approaches / Active knowledge of appropriate evaluation techniques for AI models		/ Equip Medical Doctors with the necessary skills to take a leading role in the AI-driven transformation of medicine.	/ Basic understanding of different learning problems / Understand that learning an AI model corresponds to solving an optimization problem / Understanding of mathematical concepts behind the basic building blocks of a neural network and other AI approaches / Active knowledge of appropriate evaluation techniques for AI models / Equip Medical Doctors with the necessary skills to take a leading role…					/ The program addresses MDs that are active in areas where image and video analysis are integral parts or that are interested in the application of artificial intelligence in medical imaging and diagnosis. / The course program was developed for medical professionals	Yes	Yes	No	/ Postdoctoral Researcher at the Support Centre for Advances Neuroimaging	1	0	0	Module 3 teaches basic knowledge in AI models including mathematical concepts that are relevant for “building blocks” of neural networks. Participants will learn about basic elements of AI models including e.g. data representations, strategies for optimization and methods for the evaluation of AI models. A Certificate of Advanced Studies (CAS) in Artificial Intelligence in Medical Imaging is awar…	/ "sitem-insel School aims to promote researchers and train specialists in the fields of translational medicine and biomedical entrepreneurship." / "they provide medical doctors (MDs) with the necessary skills to take a leading role in the AI-driven transformation of medicine." / "Translational Medicine addresses unmet medical needs. Therefore a global community of translational medicine professi…	The study program “Artificial Intelligence in Medical Imaging” is jointly organized with Inselspital, the Bern University Hospital. Faculty includes professionals from research and development, from industry, as well as medical practitioners		Not specified
	Sitem Insel	Commercial	Applied AI in Medical Imaging		2019	September 9th	2			Offline & Online	9800 CHF	2 days	/ Participants will learn about the relationship between a clinical problem and a machine learning problem / Understand the challenges and practicalities of assembling a training set of medical images / Understand how the results of validating a machine-learning model may affect design choices in a subsequent experiment / Issues in adapting code, 3d data, multimodel data, deep learning / Skills t…	/ Participants will learn the influence of training data quality and annotation errors on the ability of algorithms to learn. / Participants will be introduced to state-of-the-art AI models and learn how to apply and validate them in practice.	/ Participants will be introduced to state-of-the-art AI models and learn how to apply and validate them in practice. / Understand how to select a state-of the art model, and have hands-on experience training such a model / Understand and have hands on experience with selecting and applying appropriate metrics for the performance of a medical AI system	/ Participants will be introduced to state-of-the-art AI models and learn how to apply and validate them in practice. / Understand how to select a state-of the art model, and have hands-on experience training such a model / Understand and have hands on experience with selecting and applying appropriate metrics for the performance of a medical AI system / Participants will learn the influence of t…	/ Participants will learn about the relationship between a clinical problem and a machine learning problem / Understand the challenges and practicalities of assembling a training set of medical images				/ The program addresses MDs that are active in areas where image and video analysis are integral parts or that are interested in the application of artificial intelligence in medical imaging and diagnosis. / The course program was developed for medical professionals	Yes	Yes	No	/ Postdoctoral Researcher at the Support Centre for Advances Neuroimaging / Head of Lab for Artificial Intelligence and Translational Theranostics	1	1	0	Participants will learn about the relationship between a clinical problem and a machine learning problem as well as the influence of training data quality and annotation errors on the ability of algorithms to learn. Participants will be introduced to state-of-the-art AI models and learn how to apply and validate them in practice. A Certificate of Advanced Studies (CAS) in Artificial Intelligence …	/ "sitem-insel School aims to promote researchers and train specialists in the fields of translational medicine and biomedical entrepreneurship." / "they provide medical doctors (MDs) with the necessary skills to take a leading role in the AI-driven transformation of medicine." / "Translational Medicine addresses unmet medical needs. Therefore a global community of translational medicine professi…	The study program “Artificial Intelligence in Medical Imaging” is jointly organized with Inselspital, the Bern University Hospital. Faculty includes professionals from research and development, from industry, as well as medical practitioners		Not specified
	Sitem Insel	Commercial	Applications of AI		2019	September 9th	2			Offline & Online	9800 CHF	2 days	/ Types of AI-supported image interpretation technology / Implementation requirements	/ In order to integrate AI in the clinical workflow for improved efficacy, participants will be able to select and benchmark the required hard- and software for AI. / Learning quality criteria to select AI-supported image interpretation technology in domains of general radiology & their sub-specialties, neuroradiology & nuclear medicine	/ Integration into clinically approved workflows and efficacy and revenue policies	/ Types of AI-supported image interpretation technology	/ In order to integrate AI in the clinical workflow for improved efficacy, participants will be able to select and benchmark the required hard- and software for AI. / Learning quality criteria to select AI-supported image interpretation technology in domains of general radiology & their sub-specialties, neuroradiology & nuclear medicine	/ Integration into clinically approved workflows and efficacy and revenue policies / Implementation requirements	/ Legal requirements and safety aspects for clinical use of AI technology in Europe	Yes	/ The program addresses MDs that are active in areas where image and video analysis are integral parts or that are interested in the application of artificial intelligence in medical imaging and diagnosis. / The course program was developed for medical professionals	Yes	Yes	No	/ Senior Researcher at the Support Centre for Advances Neuroimaging / Postdoctoral Researcher at the Support Centre for Advances Neuroimaging	2	0	0	Module 5 reviews applications of AI-assisted image interpretation technologies in radiology, neuroradiology, and nuclear medicine. In order to integrate AI in the clinical workflow for improved efficacy, participants will be able to select and benchmark the required hard- and software for AI. A Certificate of Advanced Studies (CAS) in Artificial Intelligence in Medical Imaging is awarded by the U…	/ "sitem-insel School aims to promote researchers and train specialists in the fields of translational medicine and biomedical entrepreneurship." / "they provide medical doctors (MDs) with the necessary skills to take a leading role in the AI-driven transformation of medicine." / "Translational Medicine addresses unmet medical needs. Therefore a global community of translational medicine professi…	The study program “Artificial Intelligence in Medical Imaging” is jointly organized with Inselspital, the Bern University Hospital. Faculty includes professionals from research and development, from industry, as well as medical practitioners		Not specified
	Sitem Insel	Commercial	Legal and Ethical Challenges of AI		2019	September 9th	2			Offline & Online	9800 CHF	2 days	/ Can identify legal and ethical issues and know about the necessary steps and efforts to resolve them / Know ethical principles that need to be considered when AI algorithms are used / Understand privacy and data protection topics / Can describe and evaluate anonymization technologies of patient data / Know how to protect IP in AI software / Understand regulatory demands on digital health techno…	/ Can evaluate the use of clinical trials for AI software algorithms			/ Can evaluate the use of clinical trials for AI software algorithms		/ Can identify legal and ethical issues and know about the necessary steps and efforts to resolve them / Know ethical principles that need to be considered when AI algorithms are used / Understand privacy and data protection topics / Can describe and evaluate anonymization technologies of patient data / Know how to protect IP in AI software / Understand regulatory demands on digital health techno…	Yes	/ The program addresses MDs that are active in areas where image and video analysis are integral parts or that are interested in the application of artificial intelligence in medical imaging and diagnosis. / The course program was developed for medical professionals	Yes	Yes	No	/ Professor for Translational Medicine and Entrepreneurship	1	0	0	In module 6, participants will be able to identify and solve legal ethical, and regulatory challenges related to the whole life cycle of AI technologies in the medical sector. A Certificate of Advanced Studies (CAS) in Artificial Intelligence in Medical Imaging is awarded by the University of Bern upon successful completion of the program.	/ "sitem-insel School aims to promote researchers and train specialists in the fields of translational medicine and biomedical entrepreneurship." / "they provide medical doctors (MDs) with the necessary skills to take a leading role in the AI-driven transformation of medicine." / "Translational Medicine addresses unmet medical needs. Therefore a global community of translational medicine professi…	The study program “Artificial Intelligence in Medical Imaging” is jointly organized with Inselspital, the Bern University Hospital. Faculty includes professionals from research and development, from industry, as well as medical practitioners		Not specified
https://www.emedevents.com/online-cme-courses/webcasts/leveraging-artificial-intelligence-to-improve-radiologist-reporting-quality-efficiency	American Osteopathic College of Radiology	Professional Institutions	Leveraging Artificial Intelligence to Improve Radiologist Reporting Quality & Efficiency		Unknown				Online		AOCR Member fee: USD 40.00 Non-member fee: USD 60.00	1 day	/Informing on emerging technology that can improve their clinical consultations through improved radiology reports and clinician understanding of said reports	/ This webinar has been designed to inform attendees of applications of AI that can improve their clinical consultations through improved radiology reports and clinician understanding of said reports			/ This webinar has been designed to inform attendees of applications of AI that can improve their clinical consultations through improved radiology reports and clinician understanding of said reports /Informing on emerging technology that can improve their clinical consultations through improved radiology reports and clinician understanding of said reports				/ radiology	Yes	No	No	Not specified	0	0	0	/"This webinar has been designed to inform attendees of emerging technology and applications of Artificial Intelligence/Machine Learning that can improve their clinical consultations through improved radiology reports and clinician understanding of said reports."	Our mission is to support projects which enhance public awareness of health care issues, support continuing medical education for practicing radiologists and provide additional educational resources for radiology residents. The Foundation ensures the future of our profession. The Foundation will continue to consider new projects which support the vision of the Foundation.	The AOCR is accredited by the Accreditation Council on Continuing Medical Education (ACCME) to provide continuing medical education for physicians. The AOCR designates this enduring material activity for a maximum of 1 AMA PRA Category 1 creditTM. The AOCR designates this enduring material activity for a maximum of 1 AMA PRA Category 1 creditTM. The AOCR designates this enduring material activity…	ACCME	Not specified
https://auntminnie.vfairs.com	Aunt Minnie	Commercial	Virtual Conference Radiology		2020	April 30th	3		Online		Free	2 days	/ Learn how radiologists as individuals, radiology as a field, and emerging technologies will all need to adapt to a changing healthcare environment. / In this webinar we’ll focus on how you can harness the power of structured data, AI and ambient technology to rebuild your patient pipeline. / Due to the widespread adoption of AI in mdeical imaging it becomes crucial to discuss if AI is really re…	/ The foundational considerations for AI application design and validation, and how such principles apply to thoracic imaging. / discusses how artificial intelligence (AI) could be employed in the fight against COVID-19		/ The foundational considerations for AI application design and validation, a		/ In this webinar we’ll focus on how you can harness the power of structured data, AI and ambient technology to rebuild your patient pipeline.	/ Due to the widespread adoption of AI in mdeical imaging it becomes crucial to discuss if AI is really ready for radiology -- and is radiology ready for AI?	Yes	/ All others interested in AI and radiology / Radiologists	Yes	No	Yes	/ Professor and Vice Chairman, Radiology Informatics, University of Chicago School of Medicine, Medical Director, Enterprise Imagin, Medical Director, SOA Infrastructure, University of Chicago Hospitals / Chief Medical Officer, Imaging, IBM Watson Health, Diagnostic Radiologist, Jefferson Radiology, Hartford CT - a Mednax Affiliate / Radiologist and AI Project Leader, ETZ Hospital, Tilburg, the N…	8	3	0	Virtual Auditorium with six live keynote speakers and webinars covering: CT's role in the coronavirus pandemic Radiology preparedness in the age of coronavirus AI applications for COVID-19 and more Ultrasound for diagnosing and tracking COVID-19 Women’s imaging in the 21st century	/ "This Virtual Tradeshow from AuntMinnie and powered by vFairs, with over 20 virtual booths sponsored by the top global companies in the industry with on-demand video, webinars, and live Q&A chat with company representatives and researchers." AuntMinnie.com, in conjunction with Voxmedia, LLC, have teamed together to provide continuing medical education (CME) credit for physicians and other healt…	There are built-in mechanisms for assessment, certification, and credentialing of course participants. If you are a physician, sonographer, physician's assistant, nurse practitioner, or nurse (depending on the nurse certifying body), you can earn continuing education credit.	Credit	Sponsored by 8 parties including IBM Watson Health and CureMetrix
https://us02web.zoom.us/webinar/register/8815892894708/WN_W4o8e6brSAGIzA5kDRzU_Q?_lrsc=c2ff4f00-e9b7-4223-9800-12e0dbb8a7c5&utm_source=linkedin&utm_medium=elevate	Aunt Minnie	Commercial	Making AI Meaningful: How AI Is Being Used To Transform Radiology Practices		2020	May 28th	3		Online		Free	X	/ How innovative leaders deploy AI in their practices	/ Learn how AI-based applications are helping radiologists to find clinical conditions / Learn how AI-based applications reduce reading times and prioritize caseloads		/ Learn how AI-based applications reduce reading times and prioritize caseloads	/ Learn how AI-based applications are helping radiologists to find clinical conditions	/ How innovative leaders deploy AI in their practices		Yes	/ Medical Doctors / Radiologists	Yes	Yes	No	Dr. Choudhri is the Chairman and Medical Director of the Department of Radiology at Capital Health. Dr. Gupta is a Cardiothoracic Radiologist and Modality director of Diagnostic Radiography at University Hospitals Cleveland Medical Center and Assistant Professor of Radiology at Case Western Reserve University, Cleveland. Dr. Hicks is the co-owner and CEO of RMI. He is a distinguished practitioner…	2	2	0	/ Join our roundtable discussion with innovative leaders across multiple disciplines to learn how they are deploying and benefiting from the use of AI in their practices.	AuntMinnie.com, in conjunction with Voxmedia, LLC, have teamed together to provide continuing medical education (CME) credit for physicians and other healthcare professionals. Each course integrates knowledge, imagery, and dynamic interaction to enhance learning via the Internet for medical imaging professionals and those that support medical imaging professionals. Our Radiology CME courses deliv…	There are built-in mechanisms for assessment, certification, and credentialing of course participants. If you are a physician, sonographer, physician's assistant, nurse practitioner, or nurse (depending on the nurse certifying body), you can earn continuing education credit.	Credit	Sponsored by 8 parties including IBM Watson Health and CureMetrix
https://masterclass-ehealth.nl	Smart Health	Commercial	Masterclass Kunstmatige Intelligentie		2020	May 14th	3			Offline & Online	1600 EUR	2 days	/ How can AI help manage the workflow? / What about legal and ethical preconditions and the AVG? / How do we prevent that any hospital develops and shield/protect its own data models? " / How do I collaborate with AI startups? / How can I get started with (free) software and tools? / Can I use a medical chatbot for clients? / Are my ICT systems (e.g. ECD, EPD) suitable for AI?	/ What are available clinical applications of AI, in medical imaging, radiology and ICU? / Validation and testing AI: how do you prevent a black box?		/ How do I collaborate with AI startups? / How can I get started with (free) software and tools? / Can I use a medical chatbot for clients? / Are my ICT systems (e.g. ECD, EPD) suitable for AI?		/ How can AI help manage the workflow?	/ What about legal and ethical preconditions and the AVG? / How do we prevent that any hospital develops and shield/protect its own data models?	Yes	This master class is intended for a broad target group of IT and information managers, department head ICT, directors, managers innovation, CIOs, CTOs, policy makers, data analysts and insurers, managers at local/(inter)national governments with ICT and innovation in their portfolio, medical specialists, general practitioners and nurses.	Yes	Yes	Yes	Technical Leader Healthcare & Life Sciences en Watson-ambassadeur bij IBM Chief Technology Officer bij Quantib Internist-nefroloog en CMIO - Ziekenhuis St Jansdal Data scientist bij Ynformed Neuroradioloog bij de Noordwest Ziekenhuisgroep Director bij Pacmed Founder SmartHealth	2	5	0	/ "After attending this master class, you will distinguish the hypes of concrete application, and you will have built up a solid foundation to deploy machine learning and artificial intelligence in your healthcare organization." "We want to help you use artificial intelligence, to meet a network of like-minded people, to keep abreast of the latest technological advances and to hear and speak to t…	SmartHealth organizes intensive refresher courses in the field of eHealth. You may know us from the eHealth strategy master class, the first Dutch master class for healthcare administrators and IT managers. Experts are optimistic about the impact of artificial intelligence in healthcare. At the same time, using artificial intelligence professionally seems a long way off. Reason for SmartHealth to…	/ The masterclass Artificial Intelligence is to be accredited by ABAN as a 12-point refresher course	ABNA	Not specified
	Noord West Ziekenhuisgroep	Others	Leergang Data Science for Healthcare		2020	March 10th	3	Offline			Not specified	7 days	/ An overview of possibilities is given (the 'fine fleur') that data science has to care for / An overview of the most relevant techniques / How to capture the knowledge within the medical domain? Knowledge representation and reasoning of artificial intelligence to be explained. / How to extract and structure relevant information from texts (text mining) / Machine learning algorithms for classifi…	/ Process models such as CRISP-DM will be covered, but also ways to effectively do so-called feature engineering / How can you prepare the data to successfully apply machine learning techniques to it?	/ Experiencing reallife examples by applying the most relevant techniques to datasets / Machine learning algorithms for classification, regression, clustering and association rules will be discussed in an applied setting / Participants will realise a project with integration of math, informatics, and business administration	/ This module will cover how statistical analyses are done in the accessible language R. / How to extract and structure relevant information from texts (text mining) / Machine learning algorithms for classification, regression, clustering and association rules will be discussed in an applied setting		/ We look at the challenge that many organizations face when it comes to developing and implementing systems that enable the transformation of data into knowledge and actionable insights.	/ An overview of general principles underlying choices and behaviour of people to eventually translate into useful insights and improved policy. Topics as heuristics and biases, nudging, persuasion, unfluencing, and behavioural economics are addressed. / Exploring the consequences of big data for the way healthcare institutions create value	Yes	/ Radiologists / Physicians / This program is aimed at anyone who wish to gain more in-depth knowledge of the developments within the Data Science for Healthcare area	Yes	Yes	Yes	/ Professor of mathemtics / Professor of Business Administration / Professor of Computer Science	0	2	1	"This programme is a pilot programme and is aimed at doctors and researchers who wish to gain more in-depth knowledge of the developments within Data Science for Healthcare area. As a follow-up to this pilot, programmes can also be set up for more administratively-oriented groups."	"In this document sets out a new educational initiative for professionals working in health care, around the theme: Data Science for Health" "Noord West Ziekenhuisgroep has extensive experience in providing education on this and adjoining subjects"	Not specified		Not specified
https://siim.org/general/custom.asp?page=20w_ai_workflow_orchestration	Society for Imaging Informatics in Medicine	Professional Institutions	SIIM Webinar		2020	April 21st	3		Online		Not specified	X hours	/ Discuss the implications of each kind of workflow / Describe the pros and cons for each possibility	/ After building a model and validating it in an external dataset, it’s time to put it into practice. / Listing the available options for Workflow Orchestration in AI deployment		/ After building a model and validating it in an external dataset, it’s time to put it into practice. / Listing the available options for Workflow Orchestration in AI deployment "/ Discuss the implications of each kind of workflow / Describe the pros and cons for each possibility"					/ Radiologists / Physicians	Yes	Yes	No	/ VP, Clinical Operations, Radiology Partners / Professor of Diagnostic Physics and Imaging Informatics, Mayo Clinic Rochester / Radiologist and A.I. Project Leader at Elisabeth-TweeStedenziekenhuis, President, EuSoMII / Biomedical Imaging for Clinician Scientists T32 Research Fellow. UCSF Radiology	3	1	0	Purpose: After building a model and validating it in an external dataset, it’s time to put it into practice. Let's figure out how! + learning objectives listed	The Society for Imaging Informatics in Medicine (SIIM) is the leading healthcare professional organization for those interested in the current and future use of informatics in medical imaging. The society's mission is to advance medical imaging informatics across the enterprise through education, research, and innovation in a multi-disciplinary community. / "SIIM provides an unparalleled opportun…	This activity has been planned and implemented in accordance with the accreditation requirements and policies of the Accreditation Council for Continuing Medical Education (ACCME) through the joint providership of University of Utah and SIIM * SIIM Member Benefit – SIIM Members are eligible to receive 1.0 hour SIIM IIP CE towards ABII certification and recertification for the live as well as the …	ABII	"SIIM has provided me with the tools to stay on top of Imaging Informatics. The principles and networking allows me to concentrate on those opportunities that will improve my organizational strategies." "SIIM provides an unparalleled opportunity to not only hear from the best, brightest and most forward thinkers in imaging space but talk to them face to face in a collegial setting."
	Society for Imaging Informatics in Medicine	Professional Institutions	AI Infrastructure at an Organization		2020	March 24th	3		Online		Not specified	X hours	/ List major components necessary to train and deploy models / Discuss best practices for IT infrastructure to enable AI adoption / Describe the most common pros and cons of choosing the Cloud or on-premise resources "/ How to manage the IT infrastructure at an institution and how it influences the choice of AI infrastructure / Learn how to make AI work at your organization "			/ Discuss best practices for IT infrastructure to enable AI adoption / Describe the most common pros and cons of choosing the Cloud or on-premise resources		/ How to manage the IT infrastructure at an institution and how it influences the choice of AI infrastructure / Learn how to make AI work at your organization / List major components necessary to train and deploy models		Yes	/ Radiologists / For all that want to implement AI in their organization	Yes	No	Yes	/ Radiologist / Professor of Radiology / Researcher at the Department of Radiology and Imaging Sciences / Co-Director at the Center for AI in Diagnostic Medicine	3	1	0	The purpose of this online tutorial is to create a wider understanding of implementaion possibilites of AI in the infrastructure + learning objectives listed	The Society for Imaging Informatics in Medicine (SIIM) is the leading healthcare professional organization for those interested in the current and future use of informatics in medical imaging. The society's mission is to advance medical imaging informatics across the enterprise through education, research, and innovation in a multi-disciplinary community. / "SIIM provides an unparalleled opportun…	This activity has been planned and implemented in accordance with the accreditation requirements and policies of the Accreditation Council for Continuing Medical Education (ACCME) through the joint providership of University of Utah and SIIM * SIIM Member Benefit – SIIM Members are eligible to receive 1.0 hour SIIM IIP CE towards ABII certification and recertification for the live as well as the …	ABII	"SIIM has provided me with the tools to stay on top of Imaging Informatics. The principles and networking allows me to concentrate on those opportunities that will improve my organizational strategies." "SIIM provides an unparalleled opportunity to not only hear from the best, brightest and most forward thinkers in imaging space but talk to them face to face in a collegial setting."
	Society for Imaging Informatics in Medicine	Professional Institutions	AI Implementation Examples		2020	February 25th	3		Online		Not specified	X hours	/ Getting to know the deployment of the various technologies that are necessary for AI to work. / Tips on knowing th use cases, emphasizing the expected value of AI, and familiarize with the organization's operational state and business goals "/ Describe the most common issues when implementing AI / Discuss workarounds to these main issues"	/ Identify best practices for effective AI rollouts				/ Getting to know the deployment of the various technologies that are necessary for AI to work. / Identify best practices for effective AI rollouts / Tips on knowing th use cases, emphasizing the expected value of AI, and familiarize with the organization's operational state and business goals	/ Describe the most common issues when implementing AI / Discuss workarounds to these main issues	Yes	/ Radiologists / For all that want to implement AI in their organization	Yes	No	Yes	/ Diagnostic Radiologis / Professor of Medical Informaticst / Senior Health Systems Engineer / R&D Head	2	1	1	The purpose of this online tutorial is to provide the participants with real examples of AI implementations + learning objectives listed	The Society for Imaging Informatics in Medicine (SIIM) is the leading healthcare professional organization for those interested in the current and future use of informatics in medical imaging. The society's mission is to advance medical imaging informatics across the enterprise through education, research, and innovation in a multi-disciplinary community. / "SIIM provides an unparalleled opportun…	This activity has been planned and implemented in accordance with the accreditation requirements and policies of the Accreditation Council for Continuing Medical Education (ACCME) through the joint providership of University of Utah and SIIM * SIIM Member Benefit – SIIM Members are eligible to receive 1.0 hour SIIM IIP CE towards ABII certification and recertification for the live as well as the …	ABII	"SIIM has provided me with the tools to stay on top of Imaging Informatics. The principles and networking allows me to concentrate on those opportunities that will improve my organizational strategies." "SIIM provides an unparalleled opportunity to not only hear from the best, brightest and most forward thinkers in imaging space but talk to them face to face in a collegial setting."
	Society for Imaging Informatics in Medicine	Professional Institutions	AI in Clinical Practice		2020	January 23rd	3		Online		Not specified	X hours	/ Discuss possible (good/bad) outcomes when using AI in clinical practice, including automation bias "/ How to cope with AI once it has been implemented regarding ethical considerations, regulatory approval and validation of the model? / examine the requirements needed to use AI in clinical practice (ethics, regulation, local validation, deployment) / Describe the most common issues of using AI i…				/ Discuss possible (good/bad) outcomes when using AI in clinical practice, including automation bias		/ How to cope with AI once it has been implemented regarding ethical considerations, regulatory approval and validation of the model? / examine the requirements needed to use AI in clinical practice (ethics, regulation, local validation, deployment) / Describe the most common issues of using AI in clinical practice	Yes	/ Radiologists / For all that want to implement AI in their organization	Yes	No	Yes	/ Assistant Professor Radiology 4x / Chief Division of Imaging Informatics	4	1	0	The purpose of this online tutorial is to show the participants how challenges and issues of AI application in radiology + learning objectives listed	The Society for Imaging Informatics in Medicine (SIIM) is the leading healthcare professional organization for those interested in the current and future use of informatics in medical imaging. The society's mission is to advance medical imaging informatics across the enterprise through education, research, and innovation in a multi-disciplinary community. / "SIIM provides an unparalleled opportun…	This activity has been planned and implemented in accordance with the accreditation requirements and policies of the Accreditation Council for Continuing Medical Education (ACCME) through the joint providership of University of Utah and SIIM * SIIM Member Benefit – SIIM Members are eligible to receive 1.0 hour SIIM IIP CE towards ABII certification and recertification for the live as well as the …	ABII	"SIIM has provided me with the tools to stay on top of Imaging Informatics. The principles and networking allows me to concentrate on those opportunities that will improve my organizational strategies." "SIIM provides an unparalleled opportunity to not only hear from the best, brightest and most forward thinkers in imaging space but talk to them face to face in a collegial setting."
https://siim.org/page/19w_ml_ai_introduction	Society for Imaging Informatics in Medicine	Professional Institutions	Machine Learning and Artificial Intelligence in Radiology: A "Gentle" Introduction		2019	February 21st	1		Online		Free	1 hour	/ Examine how deep learning and artificial intelligence can add value to radiology / Review challenges with respect to practical implementation of deep learning/artificial intelligence offerings by existing radiology workflow and existing IT infrastructure / Discuss strategies for preparing the radiology department and IT for deep learning/artificial intelligence				/ Examine how deep learning and artificial intelligence can add value to radiology	/ Discuss strategies for preparing the radiology department and IT for deep learning/artificial intelligence / Review challenges with respect to practical implementation of deep learning/artificial intelligence offerings by existing radiology workflow and existing IT infrastructure		Yes	/ Radiologists / IT department	Yes	No	Yes	Professor of Radiology, Vice Chair, Radiology Informatics Medical Director, Pathology Informatics Medical Director, Enterprise Imaging Radiology Resident	3	3	0	/ This webinar will provide an introductory explanation of machine learning / AI and a "reality check" on how these potentially promising technologies might be used by radiology, and the significant challenges involved. + learning objectives listed	The Society for Imaging Informatics in Medicine (SIIM) is the leading healthcare professional organization for those interested in the current and future use of informatics in medical imaging. The society's mission is to advance medical imaging informatics across the enterprise through education, research, and innovation in a multi-disciplinary community. / "SIIM provides an unparalleled opportun…	This activity has been planned and implemented in accordance with the accreditation requirements and policies of the Accreditation Council for Continuing Medical Education (ACCME) through the joint providership of University of Utah and SIIM * SIIM Member Benefit – SIIM Members are eligible to receive 1.0 hour SIIM IIP CE towards ABII certification and recertification for the live as well as the …	ABII	"SIIM has provided me with the tools to stay on top of Imaging Informatics. The principles and networking allows me to concentrate on those opportunities that will improve my organizational strategies." "SIIM provides an unparalleled opportunity to not only hear from the best, brightest and most forward thinkers in imaging space but talk to them face to face in a collegial setting."
https://siim.org/page/2019cmimi_simplifying_machine	Society for Imaging Informatics in Medicine	Professional Institutions	Simplifying Machine Learning to Enable Citizen Scientists			September 22nd				Offline & Online	SIIM Members: 399$ Non-member Fee: 649$	1 hour	Review tools that can simplify machine learning "for the rest of us" Explain methods of collaborating on ML initiatives without having to share PHI	Discuss specific examples of (medical imaging) machine intelligence used in clinical care today		Review tools that can simplify machine learning "for the rest of us" Explain methods of collaborating on ML initiatives without having to share PHI	Discuss specific examples of (medical imaging) machine intelligence used in clinical care today				Who should attend: Researchers, clinicians and students engaged in scientific and clinical research related to the development and evaluation of machine learning methods Computer scientists, engineers and developers representing technology companies interested in developing machine learning based products for the medical imaging market Startup community working on innovative solutions in medical …	Yes	Yes	Yes	Shez Partovi, MD Worldwide Head for Healthcare, Life Sciences and Genomics Amazon Web Services	0	0	1	In this presentation we will discuss how to simplify machine learning with specific examples where machine intelligence has elevated the human condition by enhancing clinical care. When machine learning tools are simple, we can all become citizen scientists. + learning objectives listed	The Annual C-MIMI has become a can't miss event that helps you get up to speed on what's happening in imaging AI, and offers a great combination of researchers, practitioners, and industry. The Society for Imaging Informatics in Medicine (SIIM) is the leading healthcare professional organization for those interested in the current and future use of informatics in medical imaging. The society's mi…	This activity has been planned and implemented in accordance with the accreditation requirements and policies of the Accreditation Council for Continuing Medical Education (ACCME) through the joint providership of University of Utah and SIIM	?	Not Specified
	Society for Imaging Informatics in Medicine	Professional Institutions	Assessment Methods and Regulatory Frameworks for Quantitative Imaging and Machine Learning Tools			September 22nd				Offline & Online	SIIM Members: 399$ Non-member Fee: 649$	1 hour	Describe how to assess the accuracy and precision of QI biomarkers Explain how to assess the standalone and clinical performance of AI/ML tools Review FDA's current thinking on regulatory approaches for QI and AI/ML algorithms and algorithm related modifications			Describe how to assess the accuracy and precision of QI biomarkers	Explain how to assess the standalone and clinical performance of AI/ML tools		Review FDA's current thinking on regulatory approaches for QI and AI/ML algorithms and algorithm related modifications	Yes	Who should attend: Researchers, clinicians and students engaged in scientific and clinical research related to the development and evaluation of machine learning methods Computer scientists, engineers and developers representing technology companies interested in developing machine learning based products for the medical imaging market Startup community working on innovative solutions in medical …	Yes	Yes	Yes	Nicholas A. Petrick, PhD Deputy Director Division of Imaging, Diagnostics and Software Reliability U.S. Food and Drug Administration	0	1	0	Quantitative imaging (QI) biomarkers, artificial intelligence and machine learning (AI/ML) tools are rapidly being created for clinical use, making it critical for the medical AI/ML community to develop acceptable assessment methods and for the FDA to delineate regulatory approaches facilitating appropriate review of devices that rely on AI/ML throughout their entire product lifecycle. + learning…	The Annual C-MIMI has become a can't miss event that helps you get up to speed on what's happening in imaging AI, and offers a great combination of researchers, practitioners, and industry. The Society for Imaging Informatics in Medicine (SIIM) is the leading healthcare professional organization for those interested in the current and future use of informatics in medical imaging. The society's mi…	This activity has been planned and implemented in accordance with the accreditation requirements and policies of the Accreditation Council for Continuing Medical Education (ACCME) through the joint providership of University of Utah and SIIM	?	Not Specified
https://siim.org/page/2019cmimi_driving_ai_adoption	Society for Imaging Informatics in Medicine	Professional Institutions	Driving AI Adoption in Clinical Practice			September 23rd				Offline & Online	SIIM Members: 399$ Non-member Fee: 649$	1 hour	Share lessons learned from implementing AI-based solutions	Review the state-of-the-art of Artificial Intelligence (AI) and Machine Learning (ML) in clinical applications Discuss the current and near-term roadmap for how AI/ML is being incorporated into these applications Examine real-world uses of AI in clinical practice				Share lessons learned from implementing AI-based solutions	Review the state-of-the-art of Artificial Intelligence (AI) and Machine Learning (ML) in clinical applications Discuss the current and near-term roadmap for how AI/ML is being incorporated into these applications Examine real-world uses of AI in clinical practice	Yes	Who should attend: Researchers, clinicians and students engaged in scientific and clinical research related to the development and evaluation of machine learning methods Computer scientists, engineers and developers representing technology companies interested in developing machine learning based products for the medical imaging market Startup community working on innovative solutions in medical …	Yes	Yes	Yes	/ Bradley J. Erickson, MD, PhD, CIIP, FSIIM Professor and Associate Chair of Research Mayo Clinic, Rochester / Eliot L. Siegel, MD, FSIIM Professor of Radiology, University of Maryland School of Medicine Chief, Imaging Services, VA Maryland Health Care System	2	0	0	The hype around AI is slowly starting to fade and something a lot more exciting is emerging; the first AI solutions that create value in clinical practice. Designing solutions that are automated, guideline driven and deeply embedded in the existing workflow are crucial to drive adoption. In this session, we will check in with industry leaders on the experiences, successes and lessons learned whil…	The Annual C-MIMI has become a can't miss event that helps you get up to speed on what's happening in imaging AI, and offers a great combination of researchers, practitioners, and industry. The Society for Imaging Informatics in Medicine (SIIM) is the leading healthcare professional organization for those interested in the current and future use of informatics in medical imaging. The society's mi…	This activity has been planned and implemented in accordance with the accreditation requirements and policies of the Accreditation Council for Continuing Medical Education (ACCME) through the joint providership of University of Utah and SIIM	?	Not Specified
https://siim.org/page/2019cmimi_deep_learning	Society for Imaging Informatics in Medicine	Professional Institutions	Deep Learning for Medical Image Interpretation			September 23rd				Offline & Online	SIIM Members: 399$ Non-member Fee: 649$	1 hour	Describe challenges and approaches for the development of high-performance DL algorithms Discuss the use of medical imaging algorithms as diagnostic support tools for clinicians Define challenges for the potential translation of these algorithms from the lab setting to clinical practice			Describe challenges and approaches for the development of high-performance DL algorithms	Discuss the use of medical imaging algorithms as diagnostic support tools for clinicians Define challenges for the potential translation of these algorithms from the lab setting to clinical practice				Who should attend: Researchers, clinicians and students engaged in scientific and clinical research related to the development and evaluation of machine learning methods Computer scientists, engineers and developers representing technology companies interested in developing machine learning based products for the medical imaging market Startup community working on innovative solutions in medical …	Yes	Yes	Yes	Pranav Rajpurkar, PhD Candidate Machine Learning Group Leader Stanford University	0	1	0	In this talk, I will describe the challenges and approaches for the development of high-performance DL algorithms and curation of datasets for problems in medical image diagnoses. I will also discuss the use of these algorithms as diagnostic support tools for clinicians, and challenges for the potential translation of these algorithms from the lab setting to clinical practice. + learning objectiv…	The Annual C-MIMI has become a can't miss event that helps you get up to speed on what's happening in imaging AI, and offers a great combination of researchers, practitioners, and industry. The Society for Imaging Informatics in Medicine (SIIM) is the leading healthcare professional organization for those interested in the current and future use of informatics in medical imaging. The society's mi…	This activity has been planned and implemented in accordance with the accreditation requirements and policies of the Accreditation Council for Continuing Medical Education (ACCME) through the joint providership of University of Utah and SIIM	?	Not Specified
https://siim.org/page/2019cmimi_challenging_trust	Society for Imaging Informatics in Medicine	Professional Institutions	Challenging Trust: What do Competitions Need to do to Build Confidence in Imaging AI?			September 23rd				Offline & Online	SIIM Members: 399$ Non-member Fee: 649$	1 hour	Examine the state-of-the-art of challenge design in medical imaging Identify ethical considerations in AI research that can be used in data challenges Examine new metrics for CVML competitions such as privacy, interpretability, and fairness to diverse patient cohorts Discuss the current and near-term roadmap for how challenges can inform clinical applications						Examine the state-of-the-art of challenge design in medical imaging Identify ethical considerations in AI research that can be used in data challenges Examine new metrics for CVML competitions such as privacy, interpretability, and fairness to diverse patient cohorts Discuss the current and near-term roadmap for how challenges can inform clinical applications	Yes	Who should attend: Researchers, clinicians and students engaged in scientific and clinical research related to the development and evaluation of machine learning methods Computer scientists, engineers and developers representing technology companies interested in developing machine learning based products for the medical imaging market Startup community working on innovative solutions in medical …	Yes	Yes	Yes	Jack Spencer, PhD Assistant Professor Massachusetts Institute of Technology	0	1	0	This expert panel will discuss some of the key questions about ethical barriers, steps for protection from bias and adoption of AI in diagnostic imaging related to the structure of these analytic competitions. + learning objectives listed	The Annual C-MIMI has become a can't miss event that helps you get up to speed on what's happening in imaging AI, and offers a great combination of researchers, practitioners, and industry. The Society for Imaging Informatics in Medicine (SIIM) is the leading healthcare professional organization for those interested in the current and future use of informatics in medical imaging. The society's mi…	This activity has been planned and implemented in accordance with the accreditation requirements and policies of the Accreditation Council for Continuing Medical Education (ACCME) through the joint providership of University of Utah and SIIM	?	Not Specified
https://mxi.nl/kennis/439/ai-in-de-radiologie-webinar	M&I Partners	Commercial	AI in Radiology		2020	April 28th	3		Online		Free	1,5 hours	/ How to implement AI initiatives to clinical practice? / Discussion: is AI the radiologist of the future? / Elaboration on what parts of the radiology workflow can be augmented by AI / How to develop a blueprint for successful implementation of AI / How to integrate AI in the workflow while involving any stakeholder that could play a role: who, what, how, why? / Challenges addressing privacy of …	/ An overview of some AI applications in diagnostic radiology			/ Discussion: is AI the radiologist of the future?	/ How to integrate AI in the workflow while involving any stakeholder that could play a role: who, what, how, why? / How to implement AI initiatives to clinical practice? / Elaboration on what parts of the radiology workflow can be augmented by AI / How to develop a blueprint for successful implementation of AI	/ Challenges addressing privacy of patient's health data; General Data Privacy Regulation / The problem of data availability for AI research	Yes	/ Hospital management, administration, board / Radiologists	Yes	No	Yes	/ Radiologist / Medical Physicist / AI Project Leader / Owner of Engineered Solutions BV	2	2	0	Not specified	/ "The experts and professionals of M&I Partners are able to provide tailor-made advice to realise the convergence of organization, business and technology with guts."	Not specified		Not specified
https://www.eusomii.org/webinar-30-data-sharing-and-analytics-platforms-for-medical-imaging-in-the-age-of-big-data-by-karim-lekadir/	European Society of Medical Imaging Informatics	Professional Institutions	Data sharing and analytics platforms for medical imaging in the age of big data		2020	May 14	3		Online		Free	1 hour	/ Neural networks that achieve human level accuracy in cardiac image segmentation / Findability, Accessibility, Interoperatability and Reuseability as the components of the FAIR data management plan			/ Findability, Accessibility, Interoperatability and Reuseability as the components of the FAIR data management plan	/ Neural networks that achieve human level accuracy in cardiac image segmentation				/ Data Scientists / Informatics experts / Radiologists	Yes	No	Yes	Director of the Artificial Intelligence in Medicine Lab at the University of Barcelona	0	1	0	Not specified	/ "EuSoMII provides its members and the radiological community with up-to-date information on the latest innovations and achievements in medical imaging informatics and AI by supporting education, research and events related to the top-tier software in radiology." / "EuSoMII like only few other societies has its special focus on recently emerging technologies like social media, telemedicine, and …	The event has been officially accredited by EACCME®	EACCME	Partnerships with 17 parties including AuntMinnie, Quibim and Aidoc
	European Society of Medical Imaging Informatics	Professional Institutions	Preparing medical imaging data for machine learning		2020	June 30th	3		Online		Free	1,5 hours	/ Hurdles for AI implementation (ethical/legal issues) / Centralized AI model development / Federated AI model development / How to prepare, annotate and qualify your data for AI models			/ Centralized AI model development / Federated AI model development / How to prepare, annotate and qualify your data for AI models			/ Hurdles for AI implementation (ethical/legal issues)	Yes	/ Data Scientists / Informatics experts / Radiologists	Yes	No	Yes	Erik Ranschaert & Martin Willemink (Co-founder Segmed & Instructor @ Stanford University)	1	1	0	Not specified	/ "EuSoMII provides its members and the radiological community with up-to-date information on the latest innovations and achievements in medical imaging informatics and AI by supporting education, research and events related to the top-tier software in radiology." / "EuSoMII like only few other societies has its special focus on recently emerging technologies like social media, telemedicine, and …	The event has been officially accredited by EACCME®	EACCME	Partnerships with 17 parties including AuntMinnie, Quibim and Aidoc
	European Society of Medical Imaging Informatics	Professional Institutions	Integration of AI in radiological workflow		2020	February 20th	3		Online		Free	1,5 hours	/ How to integrate AI in the workflow while involving any stakeholder that could play a role: who, what, how, why?	/ Providing examples of specific use cases so you'll get insights on how AI could be applied usefully / Think about the stage you want the AI-tool to be active; ai on demand, automated imagre analysis, discrepancy demand			/ Providing examples of specific use cases so you'll get insights on how AI could be applied usefully / Think about the stage you want the AI-tool to be active; ai on demand, automated imagre analysis, discrepancy demand	/ How to integrate AI in the workflow while involving any stakeholder that could play a role: who, what, how, why?		Yes	/ Radiologists / Managers / Directors	Yes	No	Yes	/ Radiologist / AI Project Leader / Image Informatics Professional	1	2	0	Not specified	/ "EuSoMII provides its members and the radiological community with up-to-date information on the latest innovations and achievements in medical imaging informatics and AI by supporting education, research and events related to the top-tier software in radiology." / "EuSoMII like only few other societies has its special focus on recently emerging technologies like social media, telemedicine, and …	The event has been officially accredited by EACCME®	EACCME	Partnerships with 17 parties including AuntMinnie, Quibim and Aidoc
	European Society of Medical Imaging Informatics	Professional Institutions	From Idea to Product: AI Based Applications in Radiological Breast Imaging		2020	January 20th	3		Online		Free	1,5 hours	/ Medical device regulations / How to deal with trust issues of algorithms	/ How an algorithm is trained through the huge amount of data it is fed with / How machine learning can be used to analyse medical images / Providing examples of AI applications in mammography		/ How an algorithm is trained through the huge amount of data it is fed with	/ How machine learning can be used to analyse medical images / Providing examples of AI applications in mammography		/ Medical device regulations / How to deal with trust issues of algorithms	Yes	/ Data Scientists / Informatics experts / Radiologists	Yes	No	Yes	/ Medical Physicist / Data Scientist	1	1	0	Not specified	/ "EuSoMII provides its members and the radiological community with up-to-date information on the latest innovations and achievements in medical imaging informatics and AI by supporting education, research and events related to the top-tier software in radiology." / "EuSoMII like only few other societies has its special focus on recently emerging technologies like social media, telemedicine, and …	The event has been officially accredited by EACCME®	EACCME	Partnerships with 17 parties including AuntMinnie, Quibim and Aidoc
	European Society of Medical Imaging Informatics	Professional Institutions	Machine Learning in cardiovascular imaging		2019	November 6th	2		Online		Free	1,5 hours	/ How will AI affect medical imaging and in particular the workflow of a radiologist? / This webinar will explain how radiomics improves the prediction of coronary events	/ The application of AI explained in steps for image acquisition and image reconstruction, segmentation, identification of anatomical structures			/ The application of AI explained in steps for image acquisition and image reconstruction, segmentation, identification of anatomical structures "/ How will AI affect medical imaging and in particular the workflow of a radiologist? / This webinar will explain how radiomics improves the prediction of coronary events"				/ Data Scientists / Informatics experts / Radiologists	Yes	No	Yes	/ Vice President of the International Society for Magnetic Resonance in Medicine / Professor of Radiology	1	1	0	Not specified	/ "EuSoMII provides its members and the radiological community with up-to-date information on the latest innovations and achievements in medical imaging informatics and AI by supporting education, research and events related to the top-tier software in radiology." / "EuSoMII like only few other societies has its special focus on recently emerging technologies like social media, telemedicine, and …	The event has been officially accredited by EACCME®	EACCME	Partnerships with 17 parties including AuntMinnie, Quibim and Aidoc
	European Society of Medical Imaging Informatics	Professional Institutions	AI & Neuroimaging		2019	October 18th	2	Offline			Members Early bird 90 – 130 Non-members (membership included)* Early bird 140 – 170 Residents, PhD fellows EMC staff Early bird 70 – 90	1 hour	AI in MR volumetry for dementia - potentials and limitations AI-driven solutions in Neuroradiology: State-of-the-art and challenges in dementia and tumour diseases Brain Tumour Segmentation in the AI era: Clinical Value and Challenges -				AI in MR volumetry for dementia - potentials and limitations AI-driven solutions in Neuroradiology: State-of-the-art and challenges in dementia and tumour diseases Brain Tumour Segmentation in the AI era: Clinical Value and Challenges -				Clinicians, radiologists	Yes	Yes	No	Sven Haller (radiologist) Sjoerd Vos Sofie Van Cauter (neuroradioloog)	2	0	0	Attendees with a passing score of 80% correct or higher will receive an EuSoMII certificate that they can use now to show their competence on their CV and in the future as part of their portfolio for the European Diploma	/ "EuSoMII provides its members and the radiological community with up-to-date information on the latest innovations and achievements in medical imaging informatics and AI by supporting education, research and events related to the top-tier software in radiology."	EuSoMII AMI19 has been officially accredited by EACCME® The European Society of Radiology has approved the lectures and the questions are authored by the EuSoMII.	EACCME	Building upon the large success of the 2018 meeting in Rotterdam, we will present an innovative program for the AMI2019.
	European Society of Medical Imaging Informatics	Professional Institutions	AI & MSK Imaging		2019	October 19th	2	Offline			Members Early bird 90 – 130 Non-members (membership included)* Early bird 140 – 170 Residents, PhD fellows EMC staff Early bird 70 – 90	1 hour	Spinal alignment on cross-sectional imaging: dynamic evaluation based on deep learning algorithms for segmentation and motion manipulation. ACR AI-Lab for radiology: an overview. Collaborative development of automatic diagnostic application for meniscus lesions characterization in knee MR examinations			Spinal alignment on cross-sectional imaging: dynamic evaluation based on deep learning algorithms for segmentation and motion manipulation.	ACR AI-Lab for radiology: an overview. Collaborative development of automatic diagnostic application for meniscus lesions characterization in knee MR examinations				Clinicians, radiologists	Yes	Yes	No	Amanda Isaac (radioloog) Oge Marques (computer science) Benoît Rizk (radiologist)	2	1	0	Attendees with a passing score of 80% correct or higher will receive an EuSoMII certificate that they can use now to show their competence on their CV and in the future as part of their portfolio for the European Diploma	/ "EuSoMII provides its members and the radiological community with up-to-date information on the latest innovations and achievements in medical imaging informatics and AI by supporting education, research and events related to the top-tier software in radiology."	EuSoMII AMI19 has been officially accredited by EACCME® The European Society of Radiology has approved the lectures and the questions are authored by the EuSoMII.	EACCME	Building upon the large success of the 2018 meeting in Rotterdam, we will present an innovative program for the AMI2019.
	European Society of Medical Imaging Informatics	Professional Institutions	AI to the clinic		2019	October 19th	2	Offline			Members Early bird 90 – 130 Non-members (membership included)* Early bird 140 – 170 Residents, PhD fellows EMC staff Early bird 70 – 90	2 hours	/ How to bring AI to the clinic / Ethics of AI in Radiology Fully automatic mandible segmentation from head and neck CT scans for 3D virtual surgical planning using convolutional neural networks / Automated Lung Segmentation in Chest Radiographs using Deeply Supervised Convolutional Neural Networks Trained by means of a Database Augmented with a Generative Adversarial Neural Network / DEEP as a s…			/Fully automatic mandible segmentation from head and neck CT scans for 3D virtual surgical planning using convolutional neural networks / Automated Lung Segmentation in Chest Radiographs using Deeply Supervised Convolutional Neural Networks Trained by means of a Database Augmented with a Generative Adversarial Neural Network	/ How to bring AI to the clinic	/ Are we ready for implementation of artificial intelligence?	/ Ethics of AI in Radiology What kind of legal and ethical issues will arise from using AI systems in the medical practice? Secondary use of medical images and associated clinical data for research and artificial intelligence projects - medical, ethical, legal, technical issues	Yes	Clinicians, radiologists	Yes	Yes	No	Merel Huisman (radiologist) Karine Seymour (engineering) Pablo Menendez Fernandez-Miranda Lara Lloret Iglesias Rafael Lopez Gonzalez Bingjiang Qiu	2	1	0	Attendees with a passing score of 80% correct or higher will receive an EuSoMII certificate that they can use now to show their competence on their CV and in the future as part of their portfolio for the European Diploma	/ "EuSoMII provides its members and the radiological community with up-to-date information on the latest innovations and achievements in medical imaging informatics and AI by supporting education, research and events related to the top-tier software in radiology."	EuSoMII AMI19 has been officially accredited by EACCME® The European Society of Radiology has approved the lectures and the questions are authored by the EuSoMII.	EACCME	Building upon the large success of the 2018 meeting in Rotterdam, we will present an innovative program for the AMI2019.
https://www.hc1.com/blog/radiology-administrators-what-keeps-you-up-at-night/?hsFormKey=8cd651cb948f599f6efad9c69edde132#!	NorthwestRadiologyNetwork	Professional Institutions	What Keeps Radiology Administrators Up at Night?		2020	March 27th	3		Online		Free	2 hours	/ How Northwest Radiology has prepared for the future of radiology / Tips for management to identify problem areas, take action on urgent needs, and build amazing relationships with all involved throughout your healthcare organization / Effect of sample size and pre-batch data augmentation for x-ray fracture detection using deep learning	Deep-learning based White Matter Tract Segmentation: Method development, application and assessment of generalizability		Deep-learning based White Matter Tract Segmentation: Method development, application and assessment of generalizability	/ Effect of sample size and pre-batch data augmentation for x-ray fracture detection using deep learning	/ How Northwest Radiology has prepared for the future of radiology / Tips for management to identify problem areas, take action on urgent needs, and build amazing relationships with all involved throughout your healthcare organization		Yes	/ Radiology Administrators / Management / Radiologists	Yes	No	Yes	/ Executive Director of Northwest Radiology	0	0	1	discussing the ever-evolving question of why radiology administrators have such a big role in the AI deployment in the radiology department. + learning objectives listed	/ "Instructor Linda is a true leader in the industry, having spent over 17 years to date in radiology, and has seen many changes over the years." / "Northwest Radiology Network is proud to be one of the largest physician-owned radiology groups in central Indiana providing specialized imaging services in all areas of radiology."	Not specified		Out of hundreds of reviews on the company: "Tech was FANTASTIC! Hands down the best. I knew exactly what to expect and if I had questions, she happily answered and explained." Affiliations: RSNA, ImageWisely, Strategic Radiology
https://pages.acr.org/DSI-SIIM-Agenda.html	American College of Radiology	Professional Institutions	Monitoring and Evaluating AI: Challenges and Practical Implications		2020	June 23rd	3		Online		Free	1 day	/ Identify phases of the AI lifecycle / Explain the steps of algorithm assessment and validation / Outline strategies for evaluating performance and monitoring AI algorithms "/ Explain hurdles and steps to regulatory clearance / Define evaluations of AI and common issues including bias, brittleness, and fairness"	/ Cite the tools and resources available to aid in the review and evaluation of AI models		/ Identify phases of the AI lifecycle / Explain the steps of algorithm assessment and validation / Cite the tools and resources available to aid in the review and evaluation of AI models		/ Outline strategies for evaluating performance and monitoring AI algorithms	/ Explain hurdles and steps to regulatory clearance / Define evaluations of AI and common issues including bias, brittleness, and fairness	Yes	/ Radiologists / Clinical informaticists and fellows, residents, clinical application professionals / Enterprise IT / Technologists / All those who want to learn more about AI evaluation and ongoing monitoringv	Yes	Yes	Yes	/ Diagnostic Radiologist / Professor of Radiology / Chief Medical Officer / Chief Science Officer and Chief Data Science Officer / Associate Informatics Officer	3	2	0	Not specified	/ "The mission of the American Institute for Radiologic Pathology™ is to advance the science of radiology for radiology residents, fellows, practicing radiologists and other physicians through a pathophysiologic understanding of disease as the basis for radiologic interpretation."	/ The American College of Radiology is accredited by the Accreditation Council for Continuing Medical Education to provide continuing medical education for physicians. / The American College of Radiology (ACR) is approved by the American Registry of Radiologic Technologists (ARRT) as a Recognized Continuing Education Evaluation Mechanism (RCEEM) to sponsor and/or review Continuing Education progr…	ACCME	Not specified
https://pages.acr.org/informatics-agenda.html	American College of Radiology	Professional Institutions	Current State of AI in Practice: Diverse Perspectives and Panel Discussion		2019	October 5th	2	Offline			Early Bird Member: $249 Non-member: $349 Regular Member: $349 Non-member: $449 Late Member: $449 Non-member: $549	1 hour	Insight from the perspective of the radiologist, informatics/IT department, business leader and patient How to begin using AI Looking for increased efficiency in operations and incorporating AI into workflows			How to begin using AI Insight from the perspective of the radiologist, informatics/IT department, business leader and patient		Looking for increased efficiency in operations and incorporating AI into workflows		Yes	for radiology professionals, practice leaders, industry partners, and policy makers to explore strategies for implementing AI in practice.	Yes	No	Yes	Amy Kotsenas, MD ACR Council Vice Speaker and DSI/CSC Liaison, Associate Professor of Radiology at Mayo Clinic, Rochester	1	0	0	Artificial intelligence in the health care industry is gaining traction. Hear from those with experience using AI in clinical care and hospital operations about the issues that will impact you most. + learning objectives listed	/ "The mission of the American Institute for Radiologic Pathology™ is to advance the science of radiology for radiology residents, fellows, practicing radiologists and other physicians through a pathophysiologic understanding of disease as the basis for radiologic interpretation." . Hear from those with experience using AI in clinical care and hospital operations about the issues that will impact…	Accreditation Statement: The American College of Radiology is accredited by the Accreditation Council for Continuing Medical Education to provide continuing medical education for physicians. The American College of Radiology designates this activity for a maximum of 9.25 AMA PRA Category 1 Credits™. Physicians should claim only the credit commensurate with the extent of their participation in the…	ACCME	/ "If you’re focusing on the role AI technology and data can play in improving patient care, you’ll find this event to be key to making progress in the year ahead." Sponsored by 12 parties including GE Healthcare and Aidoc
https://pages.acr.org/informatics-agenda.html	American College of Radiology	Professional Institutions	How Enterprise Imaging Intersects Enterprise AI Development		2019	October 5th	2	Offline			Early Bird Member: $249 Non-member: $349 Regular Member: $349 Non-member: $449 Late Member: $449 Non-member: $549	1,5 hours	/ How to deliver quality imaging care / How to share best practices in making high quality data available for secondary use			/ How to deliver quality imaging care / How to share best practices in making high quality data available for secondary use					for radiology professionals, practice leaders, industry partners, and policy makers to explore strategies for implementing AI in practice.	Yes	No	Yes	Christopher J. Roth, M.D. MMCI, Associate Professor of Radiology, Vice Chair, Information Technology and Clinical Informatics and Director of Imaging Informatics Strategy, Duke Health	1	1	0	Governing enterprise imaging well can free up the mandatory, optional and conditional metadata that would inform or hamper AI development at your organization. With decades of experience capturing, indexing, and describing imaging findings, radiologists can be at the forefront not only of delivering quality imaging care, but also sharing best practices in making high quality data available for se…	/ "The mission of the American Institute for Radiologic Pathology™ is to advance the science of radiology for radiology residents, fellows, practicing radiologists and other physicians through a pathophysiologic understanding of disease as the basis for radiologic interpretation."	Accreditation Statement: The American College of Radiology is accredited by the Accreditation Council for Continuing Medical Education to provide continuing medical education for physicians. The American College of Radiology designates this activity for a maximum of 9.25 AMA PRA Category 1 Credits™. Physicians should claim only the credit commensurate with the extent of their participation in the…	ACCME	/ "If you’re focusing on the role AI technology and data can play in improving patient care, you’ll find this event to be key to making progress in the year ahead." Sponsored by 12 parties including GE Healthcare and Aidoc
https://pages.acr.org/informatics-agenda.html	American College of Radiology	Professional Institutions	Update on Regulatory and Reimbursement Challenges with AI		2019	October 6th	2	Offline			Early Bird Member: $249 Non-member: $349 Regular Member: $349 Non-member: $449 Late Member: $449 Non-member: $549	1,5 hours	/ Evaluating artificial intelligence devices at the FDA and related collaborations and initiatives / Update on proposed and pending legislation factors most important to the regulatory process and get an update on pending legislation.						/ Evaluating artificial intelligence devices at the FDA and related collaborations and initiatives / Update on proposed and pending legislation factors most important to the regulatory process and get an update on pending legislation.	Yes	for radiology professionals, practice leaders, industry partners, and policy makers to explore strategies for implementing AI in practice.	Yes	No	Yes	Brandon Gallas, PhD, Research Physicist and Mathematician, Division of Imaging, Diagnostics, and Software Reliability, FDA	0	1	0	Regulators must take many factors into account to ensure medical devices are safe and effective before making new AI tools available for patient care. Learn about the factors most important to the regulatory process and get an update on pending legislation. + learning objectives listed	/ "The mission of the American Institute for Radiologic Pathology™ is to advance the science of radiology for radiology residents, fellows, practicing radiologists and other physicians through a pathophysiologic understanding of disease as the basis for radiologic interpretation."	Accreditation Statement: The American College of Radiology is accredited by the Accreditation Council for Continuing Medical Education to provide continuing medical education for physicians. The American College of Radiology designates this activity for a maximum of 9.25 AMA PRA Category 1 Credits™. Physicians should claim only the credit commensurate with the extent of their participation in the…	ACCME	/ "If you’re focusing on the role AI technology and data can play in improving patient care, you’ll find this event to be key to making progress in the year ahead." Sponsored by 12 parties including GE Healthcare and Aidoc
https://pages.acr.org/informatics-agenda.html	American College of Radiology	Professional Institutions	Data Access, Privacy and Security of AI		2019	October 6th	2	Offline			Early Bird Member: $249 Non-member: $349 Regular Member: $349 Non-member: $449 Late Member: $449 Non-member: $549	2 hours	/ a variety of challenges in maintaining both data integrity and patient privacy in order to use AI to improve the business intelligence, clinical decision support, patient management, and patient outcomes for a health system / data-related issues of AI						/ a variety of challenges in maintaining both data integrity and patient privacy in order to use AI to improve the business intelligence, clinical decision support, patient management, and patient outcomes for a health system / data-related issues of AI	Yes	for radiology professionals, practice leaders, industry partners, and policy makers to explore strategies for implementing AI in practice.	Yes	No	Yes	Juan C. Battle, MD, MBA, Chief of Thoracic Imaging, Baptist Health, Chief of Radiology, Doctors Hospital, Associate Professor, FIU College of Medicine, Team Radiologist, Miami Dolph / Daniel L. Rubin, MD, MS, Professor of Biomedical Data Science, Radiology, and Medicine (Biomedical Informatics) and Director of Biomedical Informatics, Stanford Cancer Institu	1	1	0	Health professionals face a variety of challenges in maintaining both data integrity and patient privacy in order to use AI to improve the business intelligence, clinical decision support, patient management, and patient outcomes for a health system. Exploring these data-related issues in advance will prepare you for future opportunities with AI. + learning objectives listed	/ "The mission of the American Institute for Radiologic Pathology™ is to advance the science of radiology for radiology residents, fellows, practicing radiologists and other physicians through a pathophysiologic understanding of disease as the basis for radiologic interpretation."	Accreditation Statement: The American College of Radiology is accredited by the Accreditation Council for Continuing Medical Education to provide continuing medical education for physicians. The American College of Radiology designates this activity for a maximum of 9.25 AMA PRA Category 1 Credits™. Physicians should claim only the credit commensurate with the extent of their participation in the…	ACCME	/ "If you’re focusing on the role AI technology and data can play in improving patient care, you’ll find this event to be key to making progress in the year ahead." Sponsored by 12 parties including GE Healthcare and Aidoc
https://pages.acr.org/informatics-agenda.html	American College of Radiology	Professional Institutions	Optimizing the IT Supply Chain to Deploy AI in the Clinical Workflow		2019	October 6th	2	Offline			Early Bird Member: $249 Non-member: $349 Regular Member: $349 Non-member: $449 Late Member: $449 Non-member: $549	2 hours	/ How to manage the IT supply chain / How to effectively deploy AI in the clinical workflow / How can radiology and IT departments work together? / Addressing the practical issues, challenges, and concerns surrounding AI deployment in the clinical radiology workflow. / Exploring diverse perspectives for incorporating AI in practice				/ Exploring diverse perspectives for incorporating AI in practice	/ How to manage the IT supply chain / How to effectively deploy AI in the clinical workflow / How can radiology and IT departments work together? / Addressing the practical issues, challenges, and concerns surrounding AI deployment in the clinical radiology workflow.		Yes	for radiology professionals, practice leaders, industry partners, and policy makers to explore strategies for implementing AI in practice.	Yes	No	Yes	Assistant Professor of Radiology at the Hospital of the University of Pennsylvania	1	0	0	Managing the IT supply chain is critical to effectively deploy AI in health care. This session will cover how radiology and enterprise IT departments can work together to bridge the divide, create consensus, and address the practical issues, challenges, and concerns surrounding AI deployment in the clinical radiology workflow. + learning objectives listed	/ "The mission of the American Institute for Radiologic Pathology™ is to advance the science of radiology for radiology residents, fellows, practicing radiologists and other physicians through a pathophysiologic understanding of disease as the basis for radiologic interpretation."	Accreditation Statement: The American College of Radiology is accredited by the Accreditation Council for Continuing Medical Education to provide continuing medical education for physicians. The American College of Radiology designates this activity for a maximum of 9.25 AMA PRA Category 1 Credits™. Physicians should claim only the credit commensurate with the extent of their participation in the…	ACCME	/ "If you’re focusing on the role AI technology and data can play in improving patient care, you’ll find this event to be key to making progress in the year ahead." Sponsored by 12 parties including GE Healthcare and Aidoc
https://ailab.acr.org/Account/Login	American College of Radiology	Professional Institutions	ACR AI-LAB: bringing AI to Routine Clinical Practice: Concepts and Demonstration		2019	Not specified	2		Online		Free	1,5 hours		/ learn how AI applies to imaging through a series of detailed videos / Explore the use of AI in their practices / Explore existing use cases for AI in medical imaging, or propose your own idea for a use case.	/ Create AI models tailored to their local patient population / Create structured data sets around specific AI use cases by annotating images / Collaborate and contribute to the development of AI models for diagnostic imaging / Develop your own AI model for a specific AI use case. Select the use case and the data set, preprocess the images, define the architecture, and train and test your model. …	/ Explore the use of AI in their practices / Create AI models tailored to their local patient population / Develop your own AI model for a specific AI use case. Select the use case and the data set, preprocess the images, define the architecture, and train and test your model. / Run inference on selected cases to test the performance of AI models. / Compare the performance of two models on the sa…	/ Explore existing use cases for AI in medical imaging, or propose your own idea for a use case. / learn how AI applies to imaging through a series of detailed videos / Create structured data sets around specific AI use cases by annotating images / Collaborate and contribute to the development of AI models for diagnostic imaging				/ Radiology Professionals	Yes	No	No	Keith J. Dreyer, DO, PhD, FACR, ACR DSI Chief Science Officer and Chief Data Science Officer and Vice President for Enterprise Medical Imaging for Partners Healthcare Bibb Allen Jr., MD, FACR, ACR DSI Chief Medical Officer and Diagnostic Radiologist, Grandview Medical Center	1	1	0	To accelerate the development and adoption of artificial intelligence (AI) in clinical practice, radiologists need to be empowered to create AI tools at their own U.S. institutions, to meet their own patient needs. Find out how new features in the ACR AI-LAB™ offer radiologists tools to participate directly in the creation, validation and use of health care AI.	The ACR Data Science Institute has developed the ACR AI-LAB™, a data science toolkit designed to democratize AI by empowering radiologists to develop algorithms at their own institutions, using their own patient data, to meet their own clinical needs. / "The mission of the American Institute for Radiologic Pathology™ is to advance the science of radiology for radiology residents, fellows, practic…	/ The ACR has accredited more than 39,000 facilities in 10 imaging modalities. We offer accreditation programs in Mammography, CT, MRI, Breast MRI, Nuclear Medicine and PET, Ultrasound, Breast Ultrasound, and Stereotactic Breast Biopsy. / The American College of Radiology is accredited by the Accreditation Council for Continuing Medical Education to provide continuing medical education for physic…	ACCME	Not specified
http://www.radiologie.usz.ch/ueber-das-institut/veranstaltungen/Seiten/mlseminar18.aspx	University Hospital Zürich	Academic	Applied Machine Learning in Diagnostic Imaging		2020	May 7th	3	Offline			Not specified	45 minutes	/ Introduction of the principles and techniques of machine learning / Try to stimulate the cooperation between different disciplines with an interest in imaging / Teaching the basic principles and techniques of machine learning in imaging			/ Introduction of the principles and techniques of machine learning	/ Try to stimulate the cooperation between different disciplines with an interest in imaging / Teaching the basic principles and techniques of machine learning in imaging				/ Radiologists / Physicians / Medical Professionals	Yes	Yes	No	/ Professor of Radiology 2x / Chief Medical Officer	3	0	0	/ The seminar brings physicians and professionals closer to principles and techniques to provide inspiration and stimulate cooperation.	/ With the help of CT, MRT, X-rays, tomosynthesis, fluoroscopy and ultrasound, our institute offers specialized diagnostics, which are constantly updated and further developed through research activities. Additional services include basic and advanced training, the operation and support of radiology institutes outside the USZ, and teleradiology.	Not specified		Not specified
https://ai-med.io/all-events/clinician-series/radiology/	AIMed	Commercial	Radiology: Pragmatic Solutions for Ever-Evolving Areas of Medicine		2020	May 20th	3		Online		Free	5 hours	/ Understanding the different types of data and how to integrate and harmonize datasets / Acknowledging the limitations of healthcare data, including heterogeneity "/ Challenges around data privacy and security / Addressing the key ethical questions around artificial intelligence / Mitigating bias through true data diversity / Regulation and control of data sharing: public interest vs. patient pr…	/ This session will offer real examples of convolutional neural networks, recurrent neural networks, and deep reinforcement learning that are happening in radiology right now,		/ Understanding the different types of data and how to integrate and harmonize datasets	/ Acknowledging the limitations of healthcare data, including heterogeneity / This session will offer real examples of convolutional neural networks, recurrent neural networks, and deep reinforcement learning that are happening in radiology right now,		/ Challenges around data privacy and security / Addressing the key ethical questions around artificial intelligence / Mitigating bias through true data diversity / Regulation and control of data sharing: public interest vs. patient privacy / FDA clearance and CE marks	Yes	/ Radiologists / Clinicans / Data Scientists / AIMed Radiology is for those interested in the biggest paradigm shift in healthcare and medicine: Artificial Intelligence	Yes	Yes	Yes	/ Professor of Computer Science and Chief Information Officer University of Pisa / Chief Medical Officer, Imaging, and Diagnostic Radiologist Watson Health and Jefferson Radiology / Chief Strategy and Contracting Officer, Associate Professor of Radiology and Healthcare Policy and Research Weill Cornell Medicine / Former Professor of Radiology and Chairman Sorbonne University / Associate Professor…	5	6	1	This series touched upon challenges hindering the real adoption of artificial intelligence (AI) in clinical radiology.	/ "AIMed fosters a rich thought leadership community of stakeholders who are on the front lines of delivering care, feverishly collaborating and defining innovative pragmatic AI-enabled solutions to combatting challenges faced throughout the healthcare ecosystem." / Join world leaders in their field discussing the importance of revolutionary diagnostic tools in addition to blockchain, cybersecuri…	Not specified		"AIMed fosters a rich thought leadership community of stakeholders who are on the front lines of delivering care, feverishly collaborating and defining innovative pragmatic AI-enabled solutions to combatting challenges faced throughout the healthcare ecosystem." In partnership with the American College of Radiology, IBM Watson Health, Intel, Siemens Healthineers and Pure Storage, official Educati…
https://ai-med.io/event/on-demand-continuing-the-discussion-for-successful-translation-of-ai-into-clinical-radiology/	AIMed	Commercial	Continuing the discussion for successful translation of AI into clinical radiology		2019	September 24th	2		Online		Free	1 day	/ challenges hindering the real adoption of artificial intelligence (AI) in clinical radiology / why clinicians that are passionate about data science and AI argue that radiology and technology should be brought closer / why tech guru thould consult fellow clinicians to address the real and immediate needs of AI in radiology / issues such as obtaining the right data to train AI algorithms / issue…			/ issues such as obtaining the right data to train AI algorithms / issues in educating patients and the next generation of clinicians on the benefits of AI / issuea whether the existing regulations could support and further accelerate new technologies, remain unexplored.	/ why clinicians that are passionate about data science and AI argue that radiology and technology should be brought closer / why tech guru thould consult fellow clinicians to address the real and immediate needs of AI in radiology	/ challenges hindering the real adoption of artificial intelligence (AI) in clinical radiology		Yes	/ Radiologists / Clinicans / Data Scientists / AIMed Radiology is for those interested in the biggest paradigm shift in healthcare and medicine: Artificial Intelligence	Yes	No	No	/ Solution Architect, Pure Storage / VP of Clinical Operations, Radiology Partners / Assistant Professor of Radiology University of Pennsylvania / Chief of Imaging Informatics MedStar Medical Group Radiology	2	2	0	/ in this upcoming webinar, speakers will continue their discussion of what contributes to a successful translation of AI into present clinical radiology.	/ "AIMed fosters a rich thought leadership community of stakeholders who are on the front lines of delivering care, feverishly collaborating and defining innovative pragmatic AI-enabled solutions to combatting challenges faced throughout the healthcare ecosystem." / Join world leaders in their field discussing the importance of revolutionary diagnostic tools in addition to blockchain, cybersecuri…	Not specified		Supported by radiology partners, PureStorage & MedStar Health
https://ai-med.io/event/on-demand-transforming-patient-care-through-imaging-ai/	AIMed	Commercial	Transforming patient care through imaging AI		2019	November 20th	2		Online		Free	1 hour	/ how to reduce variability and enable greater efficiency and accuracy in clinical practice? / What are the barriers to implementation of AI solutions? / What are the outcomes for patients? / How can technology providers best support clinicians?	/ leading radiologists will discuss the clinical applications of a cutting edge brain imaging AI in the evaluation of patients with dementia, multiple sclerosis and traumatic brain injury, including examples of clinical cases with multimodal brain imaging			/ how to reduce variability and enable greater efficiency and accuracy in clinical practice? / leading radiologists will discuss the clinical applications of a cutting edge brain imaging AI in the evaluation of patients with dementia, multiple sclerosis and traumatic brain injury, including examples of clinical cases with multimodal brain imaging	/ What are the barriers to implementation of AI solutions? / What are the outcomes for patients? / How can technology providers best support clinicians?		Yes	/ Radiologists / Clinicans / Data Scientists / AIMed Radiology is for those interested in the biggest paradigm shift in healthcare and medicine: Artificial Intelligence	Yes	No	No	/ Associate Professor of Radiology University of Southern California / Medical Director of Neuroradiology San Fernando Valley / Chief Digital Officer, Guerbet	2	1	0	/ In this exclusive webinar, leading radiologists will discuss the clinical applications of a cutting edge brain imaging AI in the evaluation of patients with dementia, multiple sclerosis and traumatic brain injury, including examples of clinical cases with multimodal brain imaging	/ "AIMed fosters a rich thought leadership community of stakeholders who are on the front lines of delivering care, feverishly collaborating and defining innovative pragmatic AI-enabled solutions to combatting challenges faced throughout the healthcare ecosystem." / Join world leaders in their field discussing the importance of revolutionary diagnostic tools in addition to blockchain, cybersecuri…	Not specified		/ Supported by Guerbet Digital Solutions
https://ai-med.io/event/on-demand-breaking-through-the-bottlenecks-successful-translation-of-ai-into-clinical-radiology/	AIMed	Commercial	Breaking through the bottlenecks: successful translation of AI into clinical radiology		2019	December 12th	2		Online		Free	1 day	/ challenges on the large datasets required to efficiently train AI algorithms / challenges on the proper curation of AI algorithms / issues on the lack of infrastructure to continuously validate and scale up the developed algorithms			/ challenges on the large datasets required to efficiently train AI algorithms / challenges on the proper curation of AI algorithms / issues on the lack of infrastructure to continuously validate and scale up the developed algorithms					/ Radiologists / Clinicans / Data Scientists / AIMed Radiology is for those interested in the biggest paradigm shift in healthcare and medicine: Artificial Intelligence	Yes	No	No	/ Founder AIMed, Chief Artificial Intelligence Officer Children’s Hospital of Orange County (CHOC) / Neuroradiologist Radiology Partners / VP of Clinical Operations, Radiology Partners / Global Enterprise Imaging Principal Pure Storage	2	2	0	Not specified	/ "AIMed fosters a rich thought leadership community of stakeholders who are on the front lines of delivering care, feverishly collaborating and defining innovative pragmatic AI-enabled solutions to combatting challenges faced throughout the healthcare ecosystem." / Join world leaders in their field discussing the importance of revolutionary diagnostic tools in addition to blockchain, cybersecuri…	Not specified		/ Supported by Choc children's, PureStorage and Radiology partners
https://us02web.zoom.us/webinar/register/8415887730737/WN_SphpfS70Rl-StZecvb1CVA?utm_content=129329997&utm_medium=social&utm_source=linkedin&hss_channel=lcp-17885371	AIDoc	Commercial	Is AI ready to become standard of care?		2020	May 26th	3		Online		Free	1 hour	/ learn how European radiology leaders are approaching AI / hear these leaders' unique perspectives on how it can be used to support radiology practices in delivering the highest quality of care. / European AI initiatives and collaborations / This session will cover building an AI strategy for the long run	/ hear these leaders' unique perspectives on how it can be used to support radiology practices in delivering the highest quality of care. / What are real AI use cases			/ learn how European radiology leaders are approaching AI / hear these leaders' unique perspectives on how it can be used to support radiology practices in delivering the highest quality of care. / European AI initiatives and collaborations on AI in radiology / hear these leaders' unique perspectives on how it can be used to support radiology practices in delivering the highest quality of care. /…	/ This session will cover building an AI strategy for the long run		Yes	/ Radiology professionals	Yes	No	No	This session will feature Dr. Erik R. Ranschaert - President of EuSoMII, Dr. Thomas Kau - Head of the Institute of Radiology, General Hospital of Villach, Dr. Charles Lott - Global Medical Director and Chair, Everlight Radiology and Elad Walach, CEO of Aidoc.	1	2	0	Join this live Q&A panel webinar and learn how European radiology leaders are approaching AI and hear their unique perspectives on how it can be used to support radiology practices in delivering the highest quality of care. The future of radiology with Artificial intelligence is here. It’s now. It's time. According to a recent AI in Healthcare survey, 93% of respondents call AI absolutely essenti…	Aidoc is the leading provider of AI solutions for radiologists and all Aidoc's solutions are FDA proved, which may indicate their strong and credible position All Aidoc's solutions are FDA proved, which may indicate their strong and credible position	Not specified		"Aidoc deployment could not have been easier. It was only a few hours from start to finish. Their knowledgeable staff took me from setup, to completion in one easy remote session. We were sending data for the analysis the same day." "Aidoc's clinically relevant technology and workflow integration provides real value to radiologists." "Proven potential for significant increase in our radiologists'…
https://www.aidoc.com/webinar/	AIDoc	Commercial	Integrating AI into the Radiology Workflow - Dos and Dont's		2019	July 1st	2		Online		Free	50 minutes	/ Learn what types of internal requirements you should expect to utilize when onboarding AI / Gather the ‘hard questions’ you should be asking any AI vendor / Understand what key parameters are crucial for workflow integrated AI / How to overcome security barriers with workflow integration					/ Understand what key parameters are crucial for workflow integrated AI / Learn what types of internal requirements you should expect to utilize when onboarding AI / Gather the ‘hard questions’ you should be asking any AI vendor	/ How to overcome security barriers with workflow integration	Yes	/ Radiologists	Yes	No	No	/ CEO at Aidoc / AI solutions architect	0	2	0	/ Watch this recorded webinar to learn the best practices in integrating an AI solution into your radiology workflow, and the key parameters you should set for seamless integration.	Aidoc is the leading provider of AI solutions for radiologists and all Aidoc's solutions are FDA proved, which may indicate their strong and credible position All Aidoc's solutions are FDA proved, which may indicate their strong and credible position	Not specified		Not specified
https://www.youtube.com/watch?v=9m5OMUO_Es0	AIDoc	Commercial	Deep Learning for Medical Imaging		2019	March 11th	1		Online		Free	1 hour	/ Real-world challenges on AI / Real world opportunities at large scale / How Aidoc uses Deep Learning / State-of-the-art methods and models	/ Explaining how Deep Learning is applied for Medical Imaging		/ Real-world challenges on AI / Real world opportunities at large scale / How Aidoc uses Deep Learning / State-of-the-art methods and models	/ Explaining how Deep Learning is applied for Medical Imaging				/ Radiologists	Yes	No	No	/ Head of AI at Aidoc	0	1	0	In this webinar, Idan Bassuk, head of AI at Aidoc, will present the unique challenges and opportunities for AI in medical imaging. + learning objectives listed	Aidoc is the leading provider of AI solutions for radiologists and all Aidoc's solutions are FDA proved, which may indicate their strong and credible position All Aidoc's solutions are FDA proved, which may indicate their strong and credible position	Not specified		Not specified
https://www.youtube.com/watch?v=-QNrlqGdkc0	AIDoc	Commercial	Showing the value of AI - Quality in the radiology workflow		2019	February 10th	1		Online		Free	40 minutes	/ Learn how AI contributed to the quality of Brussels university radiology workflow / Understand how “Always-on” AI works in a clinical setting / Discuss the future of AI-Augmented radiologists and how this will create a new standard of care	/ See examples of cases that benefited from the presence of AI			/ See examples of cases that benefited from the presence of AI "/ Learn how AI contributed to the quality of Brussels university radiology workflow / Understand how “Always-on” AI works in a clinical setting / Discuss the future of AI-Augmented radiologists and how this will create a new standard of care "				/ Radiologists	Yes	No	No	/ Professor Johan De Mey Head of the radiology department / Dr. Hans Nieboer senior emergency radiologist - from the Brussels University Hospital (UZB)	2	0	0	This webinar demonstrates how patients can benefit from AI accuracy levels and how radiologists can work with AI to pave the way for improved patient outcomes. + learning objectives listed	Aidoc is the leading provider of AI solutions for radiologists and all Aidoc's solutions are FDA proved, which may indicate their strong and credible position All Aidoc's solutions are FDA proved, which may indicate their strong and credible position	Not specified		Not specified
	AIDoc	Commercial	Beyond the Hype; AI in Practice		Not specified	November 6th			Online		Free	1 hour	/ How can AI be actually implemented in practice / What are the complexities and importance of workflow integration / Why the need to takeAI beyond algorithms to provide value based solutions? / complexities and importance of deep workflow integration / how to prepare your department for the arrival of AI / the unexpected places where AI can bring value in the workflow			/ Why the need to takeAI beyond algorithms to provide value based solutions?		/ How can AI be actually implemented in practice / What are the complexities and importance of workflow integration / complexities and importance of deep workflow integration / how to prepare your department for the arrival of AI / the unexpected places where AI can bring value in the workflow		Yes	/ Radiologists	Yes	No	No	/ Vice president of marketing at Aidoc / Professor and Vice Chair of Radiology Informatics at the University of Chicago School of Medicine / CEO of Aidoc	1	2	0	Much has been said about AI and the impact it will have on the world in general and on the field of radiology in particular, but how can we implement AI in practice? What are the ways in which AI is going to integrate within the workflow and where do we expect to see AI in the near future. That will be covered in this session.	Aidoc is the leading provider of AI solutions for radiologists and all Aidoc's solutions are FDA proved, which may indicate their strong and credible position All Aidoc's solutions are FDA proved, which may indicate their strong and credible position	Not specified		Not specified
https://www.youtube.com/watch?v=_-rbRDXbeA8&t=15s	UT Southwestern Radiology	Professional Institutions	Artificial Intelligence: Hype, Reality and Future Implications for Diagnostic Imaging		Not specified	June 21st			Online		Free	1 hour	/ Providing different perspectives on the potential replacement of radiologists by AI / Basic concepts of Ai, Deep Learning and Machine Learning / Challenges of Machine Learning algorithms / How can we know that AI programss can be empathic? / Why would you trust computers or not?	/ Exmples of applications of Machine Learning in non-radiology to explain how it can be generalized to assessing medical images / How is image classification reached through deep learning / Applications of Maschine Learning in medical imaging		/ Basic concepts of Ai, Deep Learning and Machine Learning / Challenges of Machine Learning algorithms	/ Providing different perspectives on the potential replacement of radiologists by AI / Exmples of applications of Machine Learning in non-radiology to explain how it can be generalized to assessing medical images / How is image classification reached through deep learning / Applications of Maschine Learning in medical imaging		/ How can we know that AI programss can be empathic? / Why would you trust computers or not?	Yes	/ Diagnostic Radiologists	Yes	No	No	Professor of Radiology at the University of Maryland School of Medicine, Adjunct Professor Computer Science University of Maryland, Chief Imaging Services VA Maryland Healthcare System	1	1	0	Not specified	Our world-renowned radiologists have the experience and expertise to detect and diagnose complex and everyday diseases. And because UT Southwestern is an academic medical center, our department integrates the education and training of the next generation of imaging experts and the research and discovery that advances our ability to prevent, treat, and cure medical problems. We hope that the UTSW …	Not specified		Not specified
https://skyl.ai/webinars/how-ai-is-changing-medical-imaging-in-the-healthcare-industry#webinar-form-link	Skyl.ai	Commercial	AI in Healthcare: How to implement Medical Imaging using Machine Learning		2020	May 8th	3		Online		Free	1 hour	/ How healthcare institutions are leveraging AI to augment decision making, prevent medical errors, and reduce costs in medical imaging / Discuss the approach to automate machine learning workflow, creating and deploying models in hours, not weeks or months		/ Demo: How to detect pneumonia from chest x-rays using AI within a few minutes using skyl.ai		/ Demo: How to detect pneumonia from chest x-rays using AI within a few minutes using skyl.ai	/ How healthcare institutions are leveraging AI to augment decision making, prevent medical errors, and reduce costs in medical imaging / Discuss the approach to automate machine learning workflow, creating and deploying models in hours, not weeks or months		Yes	/ Radiologists	Yes	No	No	/ Software Architect / Data Scientst	0	2	0	Through this webinar, we will understand how AI can be used to automate routine processes and procedures and help radiologists to identify patterns, and help in treating patients with critical conditions quickly. + learning objectives listed	Skyl accelerates your AI adoption with simple templatized machine learning workflows. Our platform delivers the ease of automation, transparency, and collaboration to help your enterprise become smarter through AI-driven intelligence	Not specified		Not specified
	Skyl.ai	Commercial	AI in Healthcare: Can AI help us in Diagnosing Corona Virus		2020	April 23rd	3		Online		Free	1 hour		/ How healthcare institutions can leverage AI to detect COVID-19 and reduce the time taken to provide critical care to patients who are affected	/ Demo: How to create an ML model that can detect COVID-19 from chest x-rays using Skyl.ai.		/ Demo: How to create an ML model that can detect COVID-19 from chest x-rays using Skyl.ai.	/ How healthcare institutions can leverage AI to detect COVID-19 and reduce the time taken to provide critical care to patients who are affected		Yes	/ Radiologists	Yes	No	No	COO & Technology leader with over 20 years of experience in Product development, Artificial Intelligence and Machine Learning business strategy and acceleration. Extensive experience working at the forefront of innovative projects, building future tech using Machine Learning and Artificial Intelligence. Lead at the forefront of innovative projects, building future tech using Machine Learning and …	0	4	0	Through this webinar, we will demo how AI can be used to test the Covid19 infections, and help in treating patients with critical conditions quickly + learning objectives listed	Skyl accelerates your AI adoption with simple templatized machine learning workflows. Our platform delivers the ease of automation, transparency, and collaboration to help your enterprise become smarter through AI-driven intelligence	Not specified		Not specified
https://www.gecares.com/GEHealthCare/GEHCArticle?id=aBU3a000000GoUDGA0	GE Healthcare	Commercial	The role of the CT & AI in the detection, diagnosis & follow-up of COVID-19		2020	May 11th	3		Online		Free	1 hour	/ Technical aspects and triage of clinical cases / How to use AI for image classification / Image segmentation with AI	/ How to use AI in detecting COVID versus detecting related lung diseases		/ Technical aspects and triage of clinical cases	/ How to use AI in detecting COVID versus detecting related lung diseases / How to use AI for image classification / Image segmentation with AI				/ Radiologists	Yes	No	No	/ Radiologist / Medical Physicist / Head of Thoracic Imaging / Professor of Radiology / Chief Medical Officer	5	0	0	Publication on behalf of Prof. de Mey, Dr Snoeckx and their teams, who shared their experience on the role of CT & AI in the COVID-19 detection. If you are interested to integrate icolung in your COVID-19 management today, join this webinar	Connect, Share & Learn new techniques and increase your skills in your daily practice. Access online trainings, educational contents, clinical webinars built by experts for experts.	Not specified		Not specified
https://event.on24.com/eventRegistration/EventLobbyServlet?target=reg20.jsp&partnerref=LinkedIn&eventid=2230932&sessionid=1&key=805969C469A7A08811CD66BC1D39DE1D&regTag=&sourcepage=register&_lrsc=e0c5de77-fbf7-4757-8d49-6ae762df4127&utm_source=linkedin&utm_medium=elevate&_lrsc=29df4d5d-220e-4be4-909f-5a796f3ca853&utm_source=linkedin&utm_medium=elevate https://event.on24.com/eventRegistration/conso…	GE Healthcare	Commercial	How to Seamlessly Integrate AI Into Your Imaging Workflows		2020	April 29th	3		Online		Free	1 hour	/ you will learn about workflow orchestration that can help reduce the efforts required for both the individual user and IT support staff / learn about the challenges of adopting AI for imaging workflows from a leading expert / Gain unique insights into how organizations can overcome these challenges through a platform approach to AI implementation that makes it seamless. / How to orchestrate the…	/ see examples how GE Healthcare is creating radiology solutions that orchestrate AI into the technologist and radiologist workflows to assist in confident diagnoses			/ see examples how GE Healthcare is creating radiology solutions that orchestrate AI into the technologist and radiologist workflows to assist in confident diagnoses	/ learn about the challenges of adopting AI for imaging workflows from a leading expert / Gain unique insights into how organizations can overcome these challenges through a platform approach to AI implementation that makes it seamless. / you will learn about workflow orchestration that can help reduce the efforts required for both the individual user and IT support staff / How to orchestrate the…		Yes	/ Radiologists / IT department	Yes	No	Yes	Dr. Parekh joined Signify Research in 2019 after two years of post-doctoral experience using big data in healthcare. At Signify Research, he works as part of the Medical Imaging team specializing in Healthcare Technology, Medical Imaging & Artificial Intelligence Rahul leads global marketing strategy and product development for GE Healthcare’s Mobile X-Ray and Artificial Intelligence product port…	1	2	2	Register now and learn about the challenges of adopting AI for imaging workflows from a leading expert. In this video you will learn about the challenges of adopting AI for imaging workflows as well as gain insights into how organizations can overcome these challenges through a platform approach to AI implementation. Also see examples how GE Healthcare is creating radiology solutions that orchest…	Connect, Share & Learn new techniques and increase your skills in your daily practice. Access online trainings, educational contents, clinical webinars built by experts for experts.	Not specified		Not specified
https://www.youtube.com/watch?v=ETjxn4NzJVs&feature=youtu.be	iCad	Commercial	How Radiologists can Easily and Effortlessly Integrate Artificial Intelligence in Breast Screening During and After the COVID-19		2020	May 18th	3		Online		Free	45 minutes	/ How AI was easy to implement in the workflow of radiologists / How it is easy to integrate AI in the workflow of radiologists / How AI is an assistant in addressing the challenges of tomosynthesis by improving reading time and cancer detection rates / What the shortterm and longterm benefits are of AI integration	/ How is profound AI used in a breast screening program / Examples of some clinical AI cases			/ How AI is an assistant in addressing the challenges of tomosynthesis by improving reading time and cancer detection rates / How is profound AI used in a breast screening program / Examples of some clinical AI cases	/ How it is easy to integrate AI in the workflow of radiologists / What the shortterm and longterm benefits are of AI integration / How AI was easy to implement in the workflow of radiologists		Yes	Radiologists	Yes	No	No	/ Radiologist Dr. Gruber will also share his vision on how ProFound AI can help radiologists with post-COVID-19 challenges.	1	0	0	Michael Gruber, MD, will explain how he uses ProFound AI in his breast screening program, how AI was easy to implement and immediately assisted him in addressing the challenges of tomosynthesis by improving reading time and cancer detection rates, while reducing false positives and unnecessary patient recalls. Dr. Gruber will also share his vision on how ProFound AI can help radiologists with pos…	iCAD is a global medical technology leader providing innovative cancer detection and therapy solutions. We work passionately to provide precise, powerful healthcare solutions expertly engineered to optimize operational efficiency, clinician confidence and patient outcomes. Their Xoft System is FDA cleared, CE marked, and licensed in a growing number of countries The Xoft System is FDA cleared, CE…	Not specified		Not specified
https://www.youtube.com/watch?v=hGtce2FrPk4&feature=youtu.be	iCad	Commercial	Assisting Radiologists: How can AI improve the efficiency of breast healthcare after COVID-19?		2020	April 21st	3		Online		Free	1 hour	/ What happened with screening programs during COVID-19 / Workflow optimization for helping radiologists with their increased workload	/ See AI screening exams on breast		/ What happened with screening programs during COVID-19	/ See AI screening exams on breast	/ Workflow optimization for helping radiologists with their increased workload		Yes	Radiologists	Yes	No	No	/ Professor of Radiology Head of the Department of Mammography Screening, Radiologie am Theater,	2	0	0	Dr. Axel Gräwingholt, Head of the Department of Mammography Screening, Radiologie am Theater, Germany presents, "How can AI improve the efficiency of breast healthcare after COVID-19 and help radiologists with their increased workload?" After the COVID-19 crisis, radiologists will have to deal with an influx of patients due to rescheduled examinations. These exams will include both screening and …	iCAD is a global medical technology leader providing innovative cancer detection and therapy solutions. We work passionately to provide precise, powerful healthcare solutions expertly engineered to optimize operational efficiency, clinician confidence and patient outcomes. Their Xoft System is FDA cleared, CE marked, and licensed in a growing number of countries The Xoft System is FDA cleared, CE…	Not specified		Not specified
https://event.on24.com/eventRegistration/EventLobbyServlet?target=reg20.jsp&referrer=&eventid=2300392&sessionid=1&key=8163B5B08AD97491AA7FCAAC53443101&regTag=&sourcepage=register	Applied Radiology Expert Forums	Commercial	Leveraging Artificial Intelligence in a COVID-19 Environment		2020	April 29th	3		Online		Free	2 hours and 45 minutes	/ What AI can bring to the world of medical imaging / What AI can learn us about COVID-19				/ What AI can bring to the world of medical imaging / What AI can learn us about COVID-19				/ Radiologists	Yes	No	No	Assistant Professor of Pediatric Radiology Children's Hospital of Pittsburgh, UPMC / Product Manager InterSystems / Senior Medical Scientific Liason Guerbet, LLC / Director of Ultrasound Services Beth Israel Deaconess Medical Center / Chief Intelligence and Innovation Officer Children's Hospital of Orange County / Professor of Pediatric Radiology / Instructor of Radiology	5	1	1	/ Join us for an informative webinar on the use of artificial intelligence and machine learning in the fight against COVID-19. You'll hear from industry experts on what role these technologies play in this new era.	Applied Radiology Continuing Education Center is an online educational resource delivering high-quality interactive learning experiences that are tailored for the medical professional	Not specified		This program is brought to you through a cooperative effort between New York University School of Professional Studies and the American Board of Artificial Intelligence in Medicine.
https://www.cpd.utoronto.ca/covid19-resource/medical-imaging-updates-and-lessons-learned/	University of Toronto	Academic	COVID-19: Medical Imaging Updates and Lessons Learned		2020	May 7th	3		Online		Free	3 hours	/ Understand the most common radiographic and computed tomography (CT) appearances of COVID-19 lung infection and also list 2 other body systems that may be affected. / Describe the most common recommendations for chest radiographic or CT imaging in COVID-19 according to guidelines published by the imaging societies. / List 2 strategies to help maintain trainee education during the pandemic. / Li…	/ Describe how artificial intelligence can be used in the detection and prognostication of COVID-19.			/ Understand the most common radiographic and computed tomography (CT) appearances of COVID-19 lung infection and also list 2 other body systems that may be affected. / Describe the most common recommendations for chest radiographic or CT imaging in COVID-19 according to guidelines published by the imaging societies. / Describe how artificial intelligence can be used in the detection and prognost…	/ List 3 strategies that can be implemented in radiology departments to reduce the spread of infection and protect medical imaging staff. / List 2 strategies to help maintain trainee education during the pandemic.		Yes	/ Radiologists	Yes	No	No	/ Professor of Radiology 5x	5	0	0	Learn about the experiences of our international colleagues in Italy, Spain and the United States, review recently published international imaging guidelines, understand how we can maintain education for our trainees during this challenging time and also learn how we can protect ourselves and our radiology staff while taking care of the most sick and vulnerable patients + learning objectives list…	The Faculty of Medicine’s Continuing Professional Development (CPD) Office is a strategic partner in transforming healthcare in Ontario and beyond. Our mission is to improve the health of individuals and populations through the discovery, application and communication of knowledge. CPD has a long-standing global reputation for leadership and excellence in continuing professional development and m…	/ Accreditation information: Royal College of Physicians & Surgeons of Canada 3 hour College of Family Physicians Canada: 3Mainpro + credits		Not specified
https://www.eventbrite.com/e/ct-lung-image-analysis-and-artificial-intelligence-tickets-104513765486?utm-medium=discovery&utm-campaign=social&utm-content=attendeeshare&aff=esli&utm-source=li&utm-term=listing# https://event.on24.com/eventRegistration/console/EventConsoleApollo.jsp?&eventid=2300392&sessionid=1&username=&partnerref=&format=fhaudio&mobile=&flashsupportedmobiledevice=&helpcenter=&key=…	VUB Artificial Intelligence Lab	Academic	CT Lung Image Analysis and Artificial Intelligence		2020	May 15th	3		Online		Free	1 hour	/ Technological and functional challenges when applying AI techniques in an emergency context / what is going on with machine learning and AI in healthcare? Why specifically AI	/ Showing AI applications that detect abnormalities in the lungs		/ Technological and functional challenges when applying AI techniques in an emergency context / what is going on with machine learning and AI in healthcare? Why specifically AI	/ Showing AI applications that detect abnormalities in the lungs				We would like to invite you to learn from this experience together. from experts to improve ongoing and new projects that involve AI & Data innovation and to enhance the role of academics & scientists & radiologists to create a human-centric post-corona society.	Yes	No	Yes	/ Professor Electronics and Informatics / Professor of Radiology	1	1	0	We would like to invite you to learn from this experience together. from experts to improve ongoing and new projects that involve AI & Data innovation and to enhance the role of academics & scientists to create a human-centric post-corona society. A society where AI & Data technology contributes to the Common Good.	The AI Experience Centre of the VUB is dedicated to emerging as an enabler by connecting academic expertise of the EU AI Framework with relevant stakeholders. The Centre is comprised of leading research groups (Artificial Intelligence Lab, BruBotics, ETRO, and SMIT) in the field of Artificial Intelligence and Robotics. In the wake of the outbreak of COVID-19 the research groups and the Centre hav…	Not specified		Not specified
https://www.eventbrite.com/e/the-challenge-of-ai-data-protection-law-amid-the-covid-19-crisis-tickets-104634717256#	VUB Artificial Intelligence Lab	Academic	The Continuing Challenge of AI & Data Protection Law amid the COVID-19 Crisis		2020	May 20th	3		Online		Free	X hours	/ the continuing challenge of AI & Data Protection Law in the context of the current COVID-19 crisis / noting that emergency measures may be hardwired in ICT infrastructures and repurposed long after the virus has subsided / Learn about EU data protection law that targets the protection of all fundamental rights and freedoms that are at stake when personal data is processed			/ noting that emergency measures may be hardwired in ICT infrastructures and repurposed long after the virus has subsided			/ Learn about EU data protection law that targets the protection of all fundamental rights and freedoms that are at stake when personal data is processed / the continuing challenge of AI & Data Protection Law in the context of the current COVID-19 crisis	Yes	We would like to invite you to learn from this experience together. from experts to improve ongoing and new projects that involve AI & Data innovation and to enhance the role of academics & scientists & radiologists to create a human-centric post-corona society.	Yes	No	Yes	She has been appointed as a tenured Research Professor on 'Interfacing Law and Technology' by the VUB Research Council since 2015 Prof. Dr. Gloria González Fuster is a Research Professor at the Vrije Universiteit Brussel (VUB)’s Faculty of Law and Criminology. Co-director of the Law, Science, Technology and Society (LSTS) Research Group	0	1	1	The AI Experience Centre invites you to participate in the fourth session of its webinar series all of which focuses on the key take aways of the recent COVID-19 outbreak across a variety of sectors.	The AI Experience Centre of the VUB is dedicated to emerging as an enabler by connecting academic expertise of the EU AI Framework with relevant stakeholders. The Centre is comprised of leading research groups (Artificial Intelligence Lab, BruBotics, ETRO, and SMIT) in the field of Artificial Intelligence and Robotics. In the wake of the outbreak of COVID-19 the research groups and the Centre hav…	Not specified		Not specified
https://medium.com/@vasanthdrv/what-do-ai-tech-companies-want-from-radiologists-ae95c373872	Indian Radiological & Imaging Association	Professional Institutions	What do tech companies want from radiologists?		2020	May 14th	3		Online		Free	1 hour	/ How radiologists can help tech companies with validating and approving algorithmic solutions / Why radiologists should learn to use tool-boxes & tool kits to do faster and better annotations / Why it is useful for tech companies that radiologists understand the basic concepts behind the algorithm development and the statistical principles behind the validation of these algorithms			/ Why it is useful for tech companies that radiologists understand the basic concepts behind the algorithm development and the statistical principles behind the validation of these algorithms	/ How radiologists can help tech companies with validating and approving algorithmic solutions / Why radiologists should learn to use tool-boxes & tool kits to do faster and better annotations				/ Radiologists / Tech companies	Yes	No	Yes	/ Founder & CEO, Qure.ai / Founder & CEO, QUIBIM / Fellow - AI, Philips Healthcare / Head of R&D, Centre for Advances Research in Imaging, Neurosciences & Genomics	0	4	0	A message to radiologists: “The most wanted radiologist for tech companies is the one who can participate in the ideation of a product, help build it, differentiate between different products, quantify the difference and spread the word to the world”.	IRIA Research & Education Foundation’s mission is to improve Radiology Education, training , orations, fellowships, journals and research projects within India. To Improve patient care by supporting education in radiology and related scientific disciplines through arranging Radiology seminars, funding grants and awards to individuals and institutions that will advance radiologic research, educati…	National Accreditation Board for Hospitals & Healthcare Providers NABH has recently launched Accreditation standards for Medical Imaging Services, with the goal to improve diagnostic accuracy and safety, as well as, enhancing the overall patient experience.		Not specified
https://www.radiologybusiness.com/sponsored/33986/radiology-technology-innovations-ai-and-beyond	Radiology Business	Commercial	Radiology Technology Innovations: AI and Beyond		Not specified				Online		Free	50 minutes	/ Harnessing the power of AI and ML throughout the radiology department from predictive maintenance on modalities to streamlining critical care paths / Leveraging cloud and hybrid-cloud technologies for data access and data management strategies / Adopting web service interfaces and object-based storage solutions for highly scalable, reliable, fast and inexpensive storage infrastructure for medic…	/ Applying GPUs to provide graphic acceleration and ultrafast data computations		/ Applying GPUs to provide graphic acceleration and ultrafast data computations		/ Harnessing the power of AI and ML throughout the radiology department from predictive maintenance on modalities to streamlining critical care paths / Leveraging cloud and hybrid-cloud technologies for data access and data management strategies / Adopting web service interfaces and object-based storage solutions for highly scalable, reliable, fast and inexpensive storage infrastructure for medic…		Yes	Target audience: Chiefs of Radiology & Radiologists Radiology Practice Leaders Radiology and Imaging Administrators CIOs and IT Directors and Managers Healthcare IT Professionals and PACS Administrators Clinical Informatics & Clinical Applications Specialists	Yes	No	Yes	/ Strategic Partner Manager at Medical Imaging NetApp / Medical Imaging Alliance Manager at Healthcare NVIDIA / Healthcare AI principle at NetApp / Executive Health IT Consultant at Mercy Technology Service	0	4	0	/ Join a panel of experts to hear how technologies like graphic processing units (GPUs), cloud storage and artificial intelligence are changing the practice of radiology + learning objectives listed	Radiology Business Journal, Radiology Business News (daily enewsletter) and RadiologyBusiness.com covers all matters related to medical imaging, with a particularly keen focus on fiscal, managerial and other economics-specific angles. Our mission is to prepare the radiology community for success in a value-based technological healthcare environment.	Not specified		Sponsored by FUJIFILM Medical Systems U.S.A., Inc.
https://www.radiologybusiness.com/sponsored/1062/webinar-artificial-intelligence-adoption-imaging-and--informatics-and-why	Radiology Business	Commercial	Artificial Intelligence Adoption in Imaging and Informatics, and Why Infrastructure Matters		Not specified				Online		Free	1 hour	/ Understand how artificial intelligence (AI) will impact imaging and informatics as a powerful tool that screens imaging faster, gives physicians more information in time to make more-informed decisions, optimizes departmental workflow, creates more meaningful analytics, and empowers new research. / Review modern application-platform architecture–including server-side visualization technology an…	/ Explore the potential applications of artificial intelligence (AI) in imaging and informatics			/ Explore the potential applications of artificial intelligence (AI) in imaging and informatics / Understand how artificial intelligence (AI) will impact imaging and informatics as a powerful tool that screens imaging faster, gives physicians more information in time to make more-informed decisions, optimizes departmental workflow, creates more meaningful analytics, and empowers new research. / R…	/ Explore how institutions can avoid "GPU starvation."		Yes	Target audience: Chiefs of Radiology & Radiologists Radiology Practice Leaders Radiology and Imaging Administrators CIOs and IT Directors and Managers Healthcare IT Professionals and PACS Administrators Clinical Informatics & Clinical Applications Specialists	Yes	No	Yes	/ Vice President of Medical Informatics at FUJIFILM Medical Systems USA Inc. / Global Enterprise Imaging Principal at Pure Storage, Inc.	0	2	0	Explore the potential applications of artificial intelligence (AI) in imaging and informatics, and learn how healthcare institutions should prepare now for the performance demands of an AI-enabled IT architecture. + learning objectives listed	Radiology Business Journal, Radiology Business News (daily enewsletter) and RadiologyBusiness.com covers all matters related to medical imaging, with a particularly keen focus on fiscal, managerial and other economics-specific angles. Our mission is to prepare the radiology community for success in a value-based healthcare environment.	Not specified		Sponsored by FUJIFILM Medical Systems U.S.A., Inc.
https://www.aiin.healthcare/sponsored/9667/expert-roundtable-architecting-ai-rethinking-medical-imaging-defining-strategy	AI in Healthcare	Academic	Architecting AI: Rethinking Medical Imaging & Defining the Strategy		Not specified				Online		Free	1 hour	/ Why infrastructure needs to be established now / Why adding a layer of intelligence to dermatology and retinopathy images could speed care and cut costs / How to start the ROI discussion / How ML will drive more efficient workflows with actionable data / How AI and ML will help radiologists handle the volume and complexity of medical imaging exams / Why commercial grade data centers are key to …	/ How machine intelligence will improve radiology efficiency and clinical confidence / How algorithms can identify incidental findings		/ Why commercial grade data centers are key to real-time medicine / How AI will make imaging reports more quantitative / How deep learning is improving image quality of PET/MR and avoiding extra scans	/ How machine intelligence will improve radiology efficiency and clinical confidence / How algorithms can identify incidental findings How AI and ML will help radiologists handle the volume and complexity of medical imaging exams	/ Why infrastructure needs to be established now / Why adding a layer of intelligence to dermatology and retinopathy images could speed care and cut costs / How to start the ROI discussion / How ML will drive more efficient workflows with actionable data / How AI can address shortages or lack of specialists		Yes	Target audience: Chiefs of Radiology and Radiologists Hospital and Health System Administrators: CEOs, CIOs, CMIOs and CTOs Radiology and Imaging Administrators Radiology Service Line Directors Healthcare IT and Clinical Informatics Professionals Breast Imaging Specialists	Yes	No	Yes	/ Enterprise Director of Medical Imaging and Vice Chair of Informatics / Medical Doctor of Radiology Informatics / Director of Informatics	1	2	0	So listen in to hear about what’s lurking in the labs at UW – and lurching forward – that will make medical imaging better, stronger, faster and even more cost-efficient. + learning objectives listed	A trusted interactive community for healthcare executives and technology and clinical decision-makers, AI in Healthcare uses a combination of content driven from our experienced editorial team, user content and vendor-sponsored content.	Not specified		“This event is sponsored by Department of Radiology at the University of Wisconsin School of Medicine and Public Health is well known as an innovator in medical imaging research and leader in clinical excellence.”
https://www.aiin.healthcare/sponsored/9667/expert-roundtable-architecting-ai-why-machine-learning-changing-medical-imaging	AI in Healthcare	Academic	Architecting AI: Why Machine Learning is Changing Medical Imaging		Not specified				Online		Free	50 minutes	/ Why the synergy of radiologists and AI makes healthcare better / What IT departments need to know to deploy AI apps / How ML will enhance efficiency in medical imaging / How ML streamlines reporting and second opinions / The advantages of reducing clinical variance, improving confidence and building trust / How to improve radiologist efficiency with significant time savings / Why connecting car…	/ How ML algorithms are analyzing breast ultrasound images to help improve diagnosis, find more cancers and reduce biopsies			/ How ML algorithms are analyzing breast ultrasound images to help improve diagnosis, find more cancers and reduce biopsies	/ How to improve radiologist efficiency with significant time savings / Why connecting caregivers improves return on investment / The impact simplifying IT support has on operations / Identifying key stakeholders for planning and deployment / Why the synergy of radiologists and AI makes healthcare better / What IT departments need to know to deploy AI apps / How ML will enhance efficiency in medi…	/ The advantages of reducing clinical variance, improving confidence and building trust	Yes	Target audience: Chiefs of Radiology and Radiologists Hospital and Health System Administrators: CEOs, CIOs, CMIOs and CTOs Radiology and Imaging Administrators Radiology Service Line Directors Healthcare IT and Clinical Informatics Professionals Breast Imaging Specialists	Yes	No	Yes	/ Co-Section Chief for Breast Imaging, Main Street Radiology and Clinical Assistant, Professor of Radiology at Weill Cornell Medical College / President and CEO at Koios Medical / Vice President of R&D at Koios Medical / Vice President of Deployment, Quality & Analytics at Koios Medical	2	3	0	Our expert panel will do a deep dive into machine learning for breast ultrasound and how it makes clinical, operational and financial sense. Plus offering a big picture perspective on how providers small and large are merging AI and ML into their workflow and rethinking IT and infrastructure to optimize machine-physician shared intelligence. + learning objectives listed	A trusted interactive community for healthcare executives and technology and clinical decision-makers, AI in Healthcare uses a combination of content driven from our experienced editorial team, user content and vendor-sponsored content.	Not specified		“This event is sponsored by Department of Radiology at the University of Wisconsin School of Medicine and Public Health is well known as an innovator in medical imaging research and leader in clinical excellence.”
	Society of Nuclear Medicine and Molecular Imaging	Professional Institutions	1: Introduction on AI, Machine Learning, and Deep Learning with focus on DL methods and Architectures		2020	April 7th	3		Online		Physician (AMA) Member Fee: Free / Non-Member Fee: $49.00 Pharmacist (ACPE) Member Fee: Free / Non-Member Fee: $40.00 Physicist (AMA*) Member Fee: Free / Non-Member Fee: $40.00 Technologist (VOICE) Member Fee: Free / Non-Member Fee: $32.00	1 hour	/ Gain insight into the field of deep learning as an important and emerging subset of the field of AI / Discuss motivations for extraction of patterns of heterogeneity in uptake of radiopharmaceuticals / List multiple pitfalls and challenges in AI applications / Explain how (and how much) AI has the potential to contribute towards realization of precision medicine	/ Gain insight into the field of AI in current non-medical and medical applications / Describe existing AI applications in industry software /Examine the field of AI in current non-medical and medical applications		/ Gain insight into the field of deep learning as an important and emerging subset of the field of AI / Describe existing AI applications in industry software	/ Discuss motivations for extraction of patterns of heterogeneity in uptake of radiopharmaceuticals / List multiple pitfalls and challenges in AI applications / Explain how (and how much) AI has the potential to contribute towards realization of precision medicine / Gain insight into the field of AI in current non-medical and medical applications / Examine the field of AI in current non-medical a…				Targeted audience: all nuclear medicine physicists, physicians, pharmacists, technologists and residents/students, and radiologists	Yes	Yes	Yes	Associate Professor of Clinical Health Sciences within the Department of Radiology and Medical Physics	1	0	0	At the completion of the series, your greater comprehension of emerging AI techniques and applications will give you the tools needed to translate these methods to routine clinical imaging, with the potential to significantly improve diagnosis, prognosis and treatment response assessment, and provide you with further stepping stones towards precision medicine.	/ SNMMI offers a wide variety of educational programs that provide continuing education (CE) credit for physicians (CME), technologists (VOICE), pharmacists (ACPE) and physicists. Programs are also available for students, residents, and referring physicians. SNMMI offers a variety of learning formats from short, journal-based courses to timely online lectures, to comprehensive review courses. Pic…	The Society of Nuclear Medicine and Molecular Imaging Inc., (SNMMI) is accredited by the Accreditation Council for Continuing Medical Education (ACCME) to provide continuing education for physicians. Earn CE credits at your own pace by participating in an online CE program. SNMMI designates this live activity for a maximum of 1.0 AMA PRA Category 1 Credit™. Physicians should claim only the credit…	ACCME	Not specified
	Society of Nuclear Medicine and Molecular Imaging	Professional Institutions	2: Hands-on training for AI		2020	April 14th	3		Online		Physician (AMA) Member Fee: Free / Non-Member Fee: $49.00 Physicist (AMA*) Member Fee: Free / Non-Member Fee: $40.00 Pharmacist (ACPE) Member Fee: Free / Non-Member Fee: $40.00 Technologist (VOICE) Member Fee: Free / Non-Member Fee: $32.00	1 hour	/ Gain insight into the field of deep learning as an important and emerging subset of the field of AI / Discuss motivations for extraction of patterns of heterogeneity in uptake of radiopharmaceuticals / List multiple pitfalls and challenges in AI applications / Explain how (and how much) AI has the potential to contribute towards realization of precision medicine	/ Gain insight into the field of AI in current non-medical and medical applications / Describe existing AI applications in industry software	/ Hands-on training for AI	/ Hands-on training for AI / Gain insight into the field of deep learning as an important and emerging subset of the field of AI	/ Discuss motivations for extraction of patterns of heterogeneity in uptake of radiopharmaceuticals / List multiple pitfalls and challenges in AI applications / Explain how (and how much) AI has the potential to contribute towards realization of precision medicine / Gain insight into the field of AI in current non-medical and medical applications				Targeted audience: all nuclear medicine physicists, physicians, pharmacists, technologists and residents/students, and radiologists	Yes	Yes	Yes	Associate Professor of Clinical Health Sciences within the Department of Radiology and Medical Physics 2x	2	0	0	At the completion of the series, your greater comprehension of emerging AI techniques and applications will give you the tools needed to translate these methods to routine clinical imaging, with the potential to significantly improve diagnosis, prognosis and treatment response assessment, and provide you with further stepping stones towards precision medicine.	/ SNMMI offers a wide variety of educational programs that provide continuing education (CE) credit for physicians (CME), technologists (VOICE), pharmacists (ACPE) and physicists. Programs are also available for students, residents, and referring physicians. SNMMI offers a variety of learning formats from short, journal-based courses to timely online lectures, to comprehensive review courses. Pic…	The Society of Nuclear Medicine and Molecular Imaging Inc., (SNMMI) is accredited by the Accreditation Council for Continuing Medical Education (ACCME) to provide continuing education for physicians. Earn CE credits at your own pace by participating in an online CE program. SNMMI designates this live activity for a maximum of 1.0 AMA PRA Category 1 Credit™. Physicians should claim only the credit…	ACCME	Not specified
	Society of Nuclear Medicine and Molecular Imaging	Professional Institutions	3: Radiomics, its link to Machine Learning and Deep Learning, and Uses in Predictive Modeling		2020	April 21st	3		Online		Physician (AMA) Member Fee: Free / Non-Member Fee: $49.00 Physicist (AMA*) Member Fee: Free / Non-Member Fee: $40.00 Pharmacist (ACPE) Member Fee: Free / Non-Member Fee: $40.00 Technologist (VOICE) Member Fee: Free / Non-Member Fee: $32.00	1 hour	/ Gain insight into the field of deep learning as an important and emerging subset of the field of AI / Discuss motivations for extraction of patterns of heterogeneity in uptake of radiopharmaceuticals / List multiple pitfalls and challenges in AI applications / Explain how (and how much) AI has the potential to contribute towards realization of precision medicine	/ Gain insight into the field of AI in current non-medical and medical applications / Describe existing AI applications in industry software		/ Gain insight into the field of deep learning as an important and emerging subset of the field of AI	/ Discuss motivations for extraction of patterns of heterogeneity in uptake of radiopharmaceuticals / List multiple pitfalls and challenges in AI applications / Explain how (and how much) AI has the potential to contribute towards realization of precision medicine / Gain insight into the field of AI in current non-medical and medical applications				Targeted audience: all nuclear medicine physicists, physicians, pharmacists, technologists and residents/students, and radiologists	Yes	Yes	Yes	Dr. Rahmim is Associate Professor of Radiology and Physics at the University of British Columbia (UBC) as well as Senior Scientist and Provincial Medical Mathieu Hatt researches in medical imaging, Machine Learning and statistical models	2	1	0	At the completion of the series, your greater comprehension of emerging AI techniques and applications will give you the tools needed to translate these methods to routine clinical imaging, with the potential to significantly improve diagnosis, prognosis and treatment response assessment, and provide you with further stepping stones towards precision medicine.	/ SNMMI offers a wide variety of educational programs that provide continuing education (CE) credit for physicians (CME), technologists (VOICE), pharmacists (ACPE) and physicists. Programs are also available for students, residents, and referring physicians. SNMMI offers a variety of learning formats from short, journal-based courses to timely online lectures, to comprehensive review courses. Pic…	The Society of Nuclear Medicine and Molecular Imaging Inc., (SNMMI) is accredited by the Accreditation Council for Continuing Medical Education (ACCME) to provide continuing education for physicians. Earn CE credits at your own pace by participating in an online CE program. SNMMI designates this live activity for a maximum of 1.0 AMA PRA Category 1 Credit™. Physicians should claim only the credit…	ACCME	Not specified
	Society of Nuclear Medicine and Molecular Imaging	Professional Institutions	4: How Machine Learning Will Change Clinical Radiology and Nuclear Medicine		2020	April 28th	3		Online		Physician (AMA) Member Fee: Free / Non-Member Fee: $49.00 Physicist (AMA*) Member Fee: Free / Non-Member Fee: $40.00 Pharmacist (ACPE) Member Fee: Free / Non-Member Fee: $40.00 Technologist (VOICE) Member Fee: Free / Non-Member Fee: $32.00	1 hour	/ Gain insight into the field of deep learning as an important and emerging subset of the field of AI / Discuss motivations for extraction of patterns of heterogeneity in uptake of radiopharmaceuticals / List multiple pitfalls and challenges in AI applications / Explain how (and how much) AI has the potential to contribute towards realization of precision medicine	/ Gain insight into the field of AI in current non-medical and medical applications / Describe existing AI applications in industry software		/ Gain insight into the field of deep learning as an important and emerging subset of the field of AI	/ Discuss motivations for extraction of patterns of heterogeneity in uptake of radiopharmaceuticals / List multiple pitfalls and challenges in AI applications / Explain how (and how much) AI has the potential to contribute towards realization of precision medicine / Gain insight into the field of AI in current non-medical and medical applications				Targeted audience: all nuclear medicine physicists, physicians, pharmacists, technologists and residents/students, and radiologists	Yes	Yes	Yes	Greg Zaharchuk, MD, PhD, Resrarch Support at GE Healthcare, Co-founder of Subtle Medical	1	1	0	At the completion of the series, your greater comprehension of emerging AI techniques and applications will give you the tools needed to translate these methods to routine clinical imaging, with the potential to significantly improve diagnosis, prognosis and treatment response assessment, and provide you with further stepping stones towards precision medicine.	/ SNMMI offers a wide variety of educational programs that provide continuing education (CE) credit for physicians (CME), technologists (VOICE), pharmacists (ACPE) and physicists. Programs are also available for students, residents, and referring physicians. SNMMI offers a variety of learning formats from short, journal-based courses to timely online lectures, to comprehensive review courses. Pic…	The Society of Nuclear Medicine and Molecular Imaging Inc., (SNMMI) is accredited by the Accreditation Council for Continuing Medical Education (ACCME) to provide continuing education for physicians. Earn CE credits at your own pace by participating in an online CE program. SNMMI designates this live activity for a maximum of 1.0 AMA PRA Category 1 Credit™. Physicians should claim only the credit…	ACCME	Not specified
	Society of Nuclear Medicine and Molecular Imaging	Professional Institutions	5: Emerging uses of AI by Industry for Radiology and Nuclear Medicine		2020	May 5th	3		Online		Physician (AMA) Member Fee: Free / Non-Member Fee: $49.00 Physicist (AMA*) Member Fee: Free / Non-Member Fee: $40.00 Pharmacist (ACPE) Member Fee: Free / Non-Member Fee: $40.00 Technologist (VOICE) Member Fee: Free / Non-Member Fee: $32.00	1 hour	/ Gain insight into the field of deep learning as an important and emerging subset of the field of AI / Discuss motivations for extraction of patterns of heterogeneity in uptake of radiopharmaceuticals / List multiple pitfalls and challenges in AI applications / Explain how (and how much) AI has the potential to contribute towards realization of precision medicine	/ Gain insight into the field of AI in current non-medical and medical applications / Describe existing AI applications in industry software		/ Gain insight into the field of deep learning as an important and emerging subset of the field of AI	/ Discuss motivations for extraction of patterns of heterogeneity in uptake of radiopharmaceuticals / List multiple pitfalls and challenges in AI applications / Explain how (and how much) AI has the potential to contribute towards realization of precision medicine / Gain insight into the field of AI in current non-medical and medical applications				Targeted audience: all nuclear medicine physicists, physicians, pharmacists, technologists and residents/students, and radiologists	Yes	Yes	Yes	Associate Professor of Clinical Health Sciences within the Department of Radiology and Medical Physics 2x	2	0	0	At the completion of the series, your greater comprehension of emerging AI techniques and applications will give you the tools needed to translate these methods to routine clinical imaging, with the potential to significantly improve diagnosis, prognosis and treatment response assessment, and provide you with further stepping stones towards precision medicine.	/ SNMMI offers a wide variety of educational programs that provide continuing education (CE) credit for physicians (CME), technologists (VOICE), pharmacists (ACPE) and physicists. Programs are also available for students, residents, and referring physicians. SNMMI offers a variety of learning formats from short, journal-based courses to timely online lectures, to comprehensive review courses. Pic…	The Society of Nuclear Medicine and Molecular Imaging Inc., (SNMMI) is accredited by the Accreditation Council for Continuing Medical Education (ACCME) to provide continuing education for physicians. Earn CE credits at your own pace by participating in an online CE program. SNMMI designates this live activity for a maximum of 1.0 AMA PRA Category 1 Credit™. Physicians should claim only the credit…	ACCME	Not specified
	Society of Nuclear Medicine and Molecular Imaging	Professional Institutions	6: Translating AI Approaches to Clinical Cardiovascular Imaging		2020	May 12th	3		Online		Physician (AMA) Member Fee: Free / Non-Member Fee: $49.00 Physicist (AMA*) Member Fee: Free / Non-Member Fee: $40.00 Pharmacist (ACPE) Member Fee: Free / Non-Member Fee: $40.00 Technologist (VOICE) Member Fee: Free / Non-Member Fee: $32.00	1 hour	/ Gain insight into the field of deep learning as an important and emerging subset of the field of AI / Discuss motivations for extraction of patterns of heterogeneity in uptake of radiopharmaceuticals / List multiple pitfalls and challenges in AI applications / Explain how (and how much) AI has the potential to contribute towards realization of precision medicine	/ Gain insight into the field of AI in current non-medical and medical applications / Describe existing AI applications in industry software		/ Describe existing AI applications in industry software / Gain insight into the field of AI in current non-medical applications / Gain insight into the field of deep learning as an important and emerging subset of the field of AI / List multiple pitfalls and challenges in AI applications	/ Gain insight into the field of AI in current medical applications / Discuss motivations for extraction of patterns of heterogeneity in uptake of radiopharmaceuticals				Targeted audience: all nuclear medicine physicists, physicians, pharmacists, technologists and residents/students, and radiologists	Yes	Yes	Yes	Associate Professor of Clinical Health Sciences within the Department of Radiology and Medical Physics 2x	2	0	0	At the completion of the series, your greater comprehension of emerging AI techniques and applications will give you the tools needed to translate these methods to routine clinical imaging, with the potential to significantly improve diagnosis, prognosis and treatment response assessment, and provide you with further stepping stones towards precision medicine.	/ SNMMI offers a wide variety of educational programs that provide continuing education (CE) credit for physicians (CME), technologists (VOICE), pharmacists (ACPE) and physicists. Programs are also available for students, residents, and referring physicians. SNMMI offers a variety of learning formats from short, journal-based courses to timely online lectures, to comprehensive review courses. Pic…	The Society of Nuclear Medicine and Molecular Imaging Inc., (SNMMI) is accredited by the Accreditation Council for Continuing Medical Education (ACCME) to provide continuing education for physicians. Earn CE credits at your own pace by participating in an online CE program. SNMMI designates this live activity for a maximum of 1.0 AMA PRA Category 1 Credit™. Physicians should claim only the credit…	ACCME	Not specified
https://radsitequality.com/webinar/webinar-artificial-intelligence-in-medical-imaging-hype-reality-and-future-applications/	Radsite	Commercial	Artificial Intelligence in Medical Imaging: Hype, Reality and Future Applications		Not specified	February 21st			Online		Free	1 hour	/ How machine learning works in principle / Predict what the future role of radiologists and other imaging professionals will be as these new technology applications take hold.	/ Current trends in artificial intelligence (AI) as being applied today in the medical field and how these technology advancements can be used in diagnostic and interventional radiology in the future. / Overview of AI in non-medical imaging applications and how they could be brought to diagnostic radiology		/ How machine learning works in principle	/ Predict what the future role of radiologists and other imaging professionals will be as these new technology applications take hold. / Current trends in artificial intelligence (AI) as being applied today in the medical field and how these technology advancements can be used in diagnostic and interventional radiology in the future. / Overview of AI in non-medical imaging applications and how th…				/ diagnostic radiologists	Yes	No	No	/ M.D., RadSite’s Chief Technology Officer and Standards Committee Chair, Professor of Radiology and Adjunct Professor of Computer Science at the University of Maryland School of Medicine	1	1	0	During this webinar session, internationally recognized radiologist will discuss a number of topics including How machine learning works in principle & Current trends in artificial intelligence (AI) as being applied today in the medical field and how these technology advancements can be used in diagnostic and interventional radiology in the future.	RadSite’s mission is to promote the highest imaging quality and patient safety. Our comprehensive accreditation program evaluates providers against established industry standards and best practices, and we take a consultative approach. We help customers understand the intent behind the standards and how to implement quality workflows	/ The Centers for Medicare and Medicaid Services (CMS) has designated RadSite as an official accrediting body for diagnostic imaging. RadSite is the most innovative and cost-effective choice for accreditation—with dynamic solutions that can take you into the future of healthcare		Not specified
https://www.mybir.org.uk/CPBase__event_detail?id=a173Y00000CwkXhQAJ&site=a0N2000000COvFsEAL	British Institute of Radiology	Professional Institutions	Artificial Intelligence in Radiology 2020		2020	January 23rd	3	Offline			1 DAY BIR Member Plan 1/RCR Consultant £185 BIR Member Plan 2 £125 BIR/RCR Trainee member £125 BIR/RCR Retired £65 BIR Student member £65 BIR/RCR Non member £295 2 DAYS/FULL EVENT BIR Member Plan 1/RCR Consultant £295 BIR Member Plan 2 £220 BIR/RCR Trainee member £220 BIR/RCR Retired £110 BIR Student member £110 BIR/RCR Non member £450	2 days	/ Approaches to AI challenges in medical imaging / What will the next-generation radiology AI look like; the journey from an AI algorithm to a partner / how to ensure value-based application and improved outcomes / Attitudes and perceptions of AI and machine learning in cancer imaging / Harnessing the power of AI to improve outcomes for patients with cancer / Good and bad data in machine learning…	/ Detection of skeletal abnormalities on fetal post- mortem skeletal surveys using artificial intelligence / AI-based breast cancer risk assessment using low dose mammography / screening mammography and AI in the Scottish Breast Screening System / providing examples of AI applications		/ Harnessing the power of AI to improve outcomes for patients with cancer / Good and bad data in machine learning for imaging	/ Approaches to AI challenges in medical imaging / Using AI to improve image quality, patient satisfaction, safety, and efficiency / What will the next-generation radiology AI look like; the journey from an AI algorithm to a partner / how to ensure value-based application and improved outcomes / Attitudes and perceptions of AI and machine learning in cancer imaging	/ Workflow integration’s critical role in successful radiology AI implementation	/ Medical device regulatory environment and how it applies to AI / ethics in healthcare	Yes	We invite all radiologists (consultants and trainees), radiographers, physicists, oncologists as well as other healthcare professionals and those with an interest in AI to join us at this exciting event.	Yes	Yes	Yes	/ Managing Director at Hardian Health / Consultant Radiologists at Royal Marsden Hospital / Consultant Radiologists at Imperial College Healthcare NHS Trust, Immediate Past President of the Royal College of Radiologists / Honorary Secretary at the British Institute of Radiology / CEO and Medical Director at Apollo Radiology International / Professor of Biomedical Data Science, Radiology, and Medi…	2	2	2	/ Day one will cover talks on AI from a global perspective and the progressive work in this field being undertaken across continents. This will be followed by a session on AI in oncology in the afternoon, with eminent speakers in this field led by Royal Marsden Hospital. / Day two will cover clinical research-based talks being undertaken across the country to aid the healthcare industry with enha…	/ After the success of the last two Artificial intelligence events in 2018 and 2019, jointly organised by The British Institute of Radiology and The Royal College of Radiologists, we are back again in 2020. This time it will be even bigger and better with a new format! / Our area of focus is to provide affordable, convenient, must-have online training – to support members, and professionals more …	Our programmas are accreditated by the Continuing Professional Development CPD This course provides 12 CPD credits in accordance with the CPD Scheme of the Royal College of Radiologists	CPD	Not specified
https://www.bir.org.uk/media/390257/artificial_intelligence_in_2019_programme_v2.pdf	British Institute of Radiology	Professional Institutions	Artificial Intelligence in Radiology 2019 - where are we now		2019	March 22nd	1	Offline			BIR Member Plan 1/RCR Consultant £185 BIR Member Plan 2 £125 BIR/RCR Trainee member £85 BIR/RCR Retired £65 BIR Student member £65 BIR/RCR Non member £295	1 day	/ To learn the fundamentals of imaging informatics and its clinical utility / To understand the latest technologies available for diagnosis using artificial intelligence techniques / To explore the implications of imaging informatics on the future of radiology / AI for interpreting radiological images: How should we regulate new products coming onto the market? / How AI can benefit digital pathol…	/ Showing and explaining appropriate clinical applications of computer-aided-diagnosis, machine learning and artificial intelligence / Applying AI to build clinical models		/ Showing and explaining appropriate clinical applications of computer-aided-diagnosis, machine learning and artificial intelligence / Applying AI to build clinical models / To learn the fundamentals of imaging informatics and its clinical utility / To understand the latest technologies available for diagnosis using artificial intelligence techniques	/ How AI can benefit digital pathology / To explore the implications of imaging informatics on the future of radiology		/ Discussion of the humanity within AI in medicine / AI for interpreting radiological images: How should we regulate new products coming onto the market?	Yes	Our education is created for a multidisciplinary audience, although some events will have a leaning towards one profession. We welcome radiologists, oncologists, radiographers, physicists and everyone working in radiology and radiation oncology. We encourage teams to learn together and from each other.	Yes	Yes	No	/ President of Royal College of Radiologists, Consultant Radiologist / President at Digital Health / Associate Professor of Radiology / Clinical Scientist at the Royal Hospital / Consultant Associate Professor of Neuroradiology	3	2	0	This one-day event will provide an update on where we are with regards to artificial intelligence in the field of radiology. It will provide specific insights into the current and future applications of AI including deep learning in radiology, machine learning and computer-aided diagnosis with appropriate clinical applications.	Our area of focus is to provide affordable, convenient, must-have online training – to support members, and professionals more widely, who are experiencing time constraints and financial limitations but who nevertheless want to progress in their careers and deliver excellent treatment and care for patients; Our vision is to provide continuing professional development for our multidisciplinary com…	Our programmas are accreditated by the Continuing Professional Development CPD This course provides 6 CPD credits in accordance with the CPD Scheme of the Royal College of Radiologists	CPD	"Fascinating study day on a very important topic for radiologists. I feel somewhat reassured about the threats of AI, though I feel this topic should be revisited on an annualbasis due to how rapidly the capabilities of AI are progressing." "Really excellent overview of where AI is heading in radiology to alert radiologists to timeframes, practicalities, governance and regulation." "A very good d…
https://birorgukportal.force.com/CPBase__event_detail?id=a170O00000Dw7leQAB	British Institute of Radiology	Professional Institutions	AI in radiology: the main worries		2019	July 11th	2		Online		Free	1 hour	/ Is the AI that is being developed really addressing clinically relevant issues? / What sort of clinical problems would it be most useful for AI to tackle? / There is a risk that financial and workforce pressures will drive the premature introduction of AI into clinical practice. / How can radiologists be empowered to assess AI products that they may be asked to start using, to determine for the…			/ How can radiologists be empowered to assess AI products that they may be asked to start using, to determine for themselves whether they are accurate and safe? Do AI researchers have access to the vast amounts of good quality, standardised, curated, anonymised data that are needed to train, validate and test AI algorithms properly?	/ What sort of clinical problems would it be most useful for AI to tackle? / Is the AI that is being developed really addressing clinically relevant issues?		/ What sort of regulation of AI software is currently in place, nationally and internationally, and is this sufficient? / There is a risk that financial and workforce pressures will drive the premature introduction of AI into clinical practice.	Yes	Our education is created for a multidisciplinary audience, although some events will have a leaning towards one profession. We welcome radiologists, oncologists, radiographers, physicists and everyone working in radiology and radiation oncology. We encourage teams to learn together and from each other.	Yes	Yes	No	/ Consultant Radiologist, Imperial College Healthcare NHS Trust President of the Royal College of Radiologists	1	0	0	In this webinar Dr Nicola Strickland will briefly explore some of the issues that are worrying radiologists about AI	Our area of focus is to provide affordable, convenient, must-have online training – to support members, and professionals more widely, who are experiencing time constraints and financial limitations but who nevertheless want to progress in their careers and deliver excellent treatment and care for patients; Our vision is to provide continuing professional development for our multidisciplinary com…	Our programmas are accreditated by the Continuing Professional Development CPD 1 CPD credit	CPD	Not specified
https://www.quantib.com/en/webinartimleiner?submissionGuid=e580228b-9f59-4c99-a1fe-4dbfc3e376b4	Quantib	Commercial	How AI can help with quantification in radiology		2020	June 10th	3		Online		Free	45 minutes	Report on artificial intelligence solution for performing automatic staging and prognosis based on imaging, clinical, comorbidities and biological data / How to use AI software for quantification and detection / how automatic brain tissue segmentation provides insights in presence of disease				Report on artificial intelligence solution for performing automatic staging and prognosis based on imaging, clinical, comorbidities and biological data / How to use AI software for quantification and detection / how automatic brain tissue segmentation provides insights in presence of disease				Radiologists	Yes	No	No	Professor of Radiology and holds the Chair in Cardiovascular Imaging at Utrecht University Medical Center	1	0	0	Not specified	We push advanced technology forward to make sure radiologists can spend their time in the best way possible. Our engineers go to great lengths to create user-friendly radiology software solutions for challenging image analyses issues.	Not specified		Not specified
https://www.quantib.com/resources/watch-lecture-ai-in-radiology	Quantib	Commercial	How to successfully and responsibly introduce AI in neuro-radiology		2020	March 12th	3		Online		Free	30 minutes	The opportunities of AI in radiology The promise of deep learning for precision medicine The value of radiology big data, for example, collected in population studies				The opportunities of AI in radiology The promise of deep learning for precision medicine The value of radiology big data, for example, collected in population studies				Radiologists	Yes	No	No	Professor in Biomedical Image Analysis	0	1	0	Not specified	We push advanced technology forward to make sure radiologists can spend their time in the best way possible. Our engineers go to great lengths to create user-friendly radiology software solutions for challenging image analyses issues.	N.A		Not specified
https://stanford.cloud-cme.com/default.aspx?P=3000&EID=35632	Stanford Center for Continuing Medical Education	Academic	COVID-19 and AI: A virtual conference		2020	April 6th	3		Online		Free	6 hours	/ Update knowledge on the ways AI can help during a pandemic, including forecasting the spread of the diseae and the impact of COVID-19 on the economy, society, government and human behavior. / the broader human impact of COVID-19 and pandemics in general on economies, culture, government, and human behavior	/ AI applications in diagnostics and treatment		Update knowledge on the ways AI can help during a pandemic	/ AI applications in diagnostics and treatment		/ the impact of COVID-19 on the economy, society, government and human behavior. / the broader human impact of COVID-19 and pandemics in general on economies, culture, government, and human behavior	Yes	Target audience: Specialties - All Specialties of Radiology	Yes	No	No	/ Assistant Professor, History of Medicine, Harvard University / Kenneth Fong Professor and Professor of Bioengineering, of Genetics, of Medicine (General Medical Discipline), of Biomedical Data Science, and, by courtesy, of Computer Science, Stanford University / CoFounder and CTO, Curai / Senior Associate Dean, Global Health, Professor of Medicine and Tropical Diseases / Assistant Professor, De…	3	7	0	Join this informative activity to update knowledge on the ways AI can help during a pandemic, including forecasting the spread of the diseae and the impact of COVID-19 on the economy, society, government and human behavior.	Through timely, insightful presentations and interactive sessions, this event will serve to unite a global community toward solutions to benefit all of humanity. The Stanford University School of Medicine continuing medical education (CME) program promotes continuous improvement in patient health care by providing physicians and other health care professionals with high quality, evidence-based ed…	The Stanford University School of Medicine is accredited by the Accreditation Council for Continuing Medical Education (ACCME) to provide continuing medical education for physicians. The Stanford University School of Medicine designates this Enduring Material for a maximum of 6.25 AMA PRA Category 1 CreditsTM. Physicians should claim only the credit commensurate with the extent of their participa…	ACCME	Not specified
https://stanford.cloud-cme.com/default.aspx?P=0&EID=35549	Stanford Center for Continuing Medical Education	Academic	Artificial Intelligence and Machine Learning in MSK Radiology		2020	March 21st	3		Online		Free	1 hour	/ Includes a general tutorial on machine learning / Understand the importance of AI.			/ Includes a general tutorial on machine learning / Understand the importance of AI.					/ radiologists	Yes	No	No	MD, UCSF Professor of Radiology, Medicine and Pediatrics, Associate Chair for Education at University of California	1	0	0	Includes a general tutorial on machine learning that many radiologists may find useful	Through timely, insightful presentations and interactive sessions, this event will serve to unite a global community toward solutions to benefit all of humanity. The Stanford University School of Medicine continuing medical education (CME) program promotes continuous improvement in patient health care by providing physicians and other health care professionals with high quality, evidence-based ed…	The Stanford University School of Medicine is accredited by the Accreditation Council for Continuing Medical Education (ACCME) to provide continuing medical education for physicians. The Stanford University School of Medicine designates this Enduring Material for a maximum of 1.00 AMA PRA Category 1 CreditsTM. Physicians should claim only the credit commensurate with the extent of their participa…	ACCME	"Great lecture. As a radiologist and ex-computer scientist I can tell you did a great job explaining this to residents. The audio of the clip is kinda rough and hopefully it balances more towards your mic and less of the residents coughing :)"

## Sheet: Blad2
EXCLUDED TRAINING PROGRAMS
https://www.coursera.org/learn/convolutional-neural-networks	Coursera	Convolutional Neural Networks
http://www.massmed.org/Continuing-Education-and-Events/Online-CME/Courses/Artificial-Intelligence/Artificial-Intelligence-and-the-Future-of-Clinical-Practice/	Massachusetts Medical Society	Artificial Intelligence and the Future of Clinical Practice
https://stanford.cloud-cme.com/default.aspx?P=0&EID=34240	Stanford Center for Contiunuing Medical Education	Artificial Intelligence in Healthcare, the hope, the hype, the promise, the peril
https://www.deeplearning.ai	Deeplearning.ai	Deep Learning Specialization (offered by Coursera)
https://subtlemedical.com	Subtle Medical, Inc	The State of AI in Medical Imaging
https://www.astro.org/Meetings-and-Education/Live-Meetings/2020/Research-Workshop	American Society for Radiation Oncology	Harnessing the Power of Artificial Intelligence to Improve Radiation Therapy
https://www.upmcphysicianresources.com/cme-courses/artificial-intelligence-and-machine-learning-in-cardiovascular-healthcare	University of Pittsburgh Medical Center (UPMC)	Artificial Intelligence and Machine Learning in Cardiovascular Helathcare
https://www.eventbrite.com/e/start-digital-insight-deepc-tickets-103320061084#	StartMunich	Deep c - Artificial Intelligence in Healthcare
https://www.emedevents.com/c/medical-conferences-2019/current-applications-and-future-of-artificial-intelligence-in-cardiology	Mayo Clinic	Current Applications and Future of Artificial Intelligence
		Machine Learning in whole body Multiparamatric Hybrid Imaging
https://www.eusomii.org/events/eusomii-annual-meeting-2020/	European Society of Medical Imaging Informatics	EuSoMII Annual Meeting 2020
		Implementation of AI into clinical practice
		Deep Learning: How It Will Change Everything
https://siim.org/events/EventDetails.aspx?id=1088971&hhSearchTerms=%22artificial+and+intelligence%22		Conference on Machine Intelligence in Medical Imaging (C-MIMI)
https://siim.org/page/2017cmimi		Conference on Machine Intelligence in Medical Imaging (C-MIMI)
https://siim.org/page/2016cmimi		Scientific Conference on Machine Intelligence in Medical Imaging (C-MIMI)
https://www.eusomii.org/events/hands-on-with-ai-in-radiology/		Hands-on with AI in radiology
https://www.eusomii.org/events/eusomii-annual-meeting-2018/		EuSoMII Annual Meeting 2018. Advances in Medical Imaging with Informatics and AI
https://healthmanagement.org/c/imaging/event/how-ai-is-changing-medical-imaging-community-webinar	Health management	How AI is Changing Medical Imaging Webinar
https://www.maiesr.org		Intelligence. Innovation. Imaging. AI in Oncologic Imaging
https://connect.myesr.org/package/ecr2020/	European Society of Radiology	European Congress of Radiology - the Summer Edition
https://connect.myesr.org/course/artificial-intelligence-in-radiology-the-basics-you-need-to-know/		Artificial Intelligence in radiology: the basics you need to know
https://connect.myesr.org/course/artificial-intelligence-and-translations-to-clinical-practice/		Artificial Intelligence and translations to clinical practice
https://connect.myesr.org/course/artificial-intelligence-and-the-radiographer-profession/		Artificial Intelligence ans the radiographer profession
https://www.bir.org.uk/media/361768/artificial_intelligence_programme.pdf		Artificial Intelligence in Imaging - threat or opportunity?
https://siim.org/page/2020cmimi		Conference on Machine Intelligence in Medical Imaging (C-MIMI 2020)
https://siim.org/page/niic		National Imaging Informatics Curriculum and Course
https://phit.nl/nl/agenda	Medical Phit	Dicom Introductie
		Dicom Overview & Hands-on
		Dicom Advanced
		Digitale Pathologie
		Future Applications of AI
